# Supplementary material for: Crystal packing analysis of in situ cryocrystallized 2,2,2-tri­fluoro­aceto­phenone
Source: Acta Crystallogr E Crystallogr Commun. 2018 Apr 17;74(Pt 5):607–12. doi: 10.1107/S2056989017016590 (PMC5947471; doi:10.1107/S2056989017016590)
Supplement: Supplementary file 1 [file e-74-00607-sup1.cif]

##############################################################################
#                                                                            #
# This CIF contains the data in a paper accepted for publication in          #
# Acta Crystallographica Section E. It conforms to the requirements of       #
# Notes for Authors for Acta Crystallographica Section E, and has been       #
# peer reviewed under the auspices of the IUCr Commission on Journals.       #
#                                                                            #
# Full details of the Crystallographic Information File format               #
# are given in the paper "The Crystallographic Information File (CIF):       #
# a New Standard Archive File for Crystallography" by S. R. Hall, F. H.      #
# Allen and I. D. Brown [Acta Cryst. (1991), A47, 655-685].                  #
#                                                                            #
# The current version of the core CIF dictionary is obtainable from          #
# ftp://ftp.iucr.org/pub/cif_core.dic.                                       #
#                                                                            #
# Software is freely available for graphical display of the structure(s)     #
# in this CIF. For information consult the CIF software page                 #
# http://www.iucr.org/resources/cif/software.                                #
#                                                                            #
# This file may be used for bona fide research purposes within the           #
# scientific community so long as proper attribution is given to the journal # 
# article from which it was obtained.                                        #
#                                                                            #
##############################################################################
data_I
_audit_creation_method     'SHELXL-2016/6'
_database_code_depnum_ccdc_archive     'CCDC 1578858'
_chemical_name_systematic     '2,2,2-Trifluoroacetophenone'
_chemical_name_common     ?
_chemical_formula_moiety     'C8 H5 F3 O'
_chemical_formula_sum     'C8 H5 F3 O'
_chemical_formula_iupac     'C8 H5 F3 O'
_chemical_formula_weight     174.12
_chemical_melting_point     ?
_shelx_space_group_comment
;
The symmetry employed for this shelxl refinement is uniquely defined
by the following loop, which should always be used as a source of
symmetry information in preference to the above space-group names.
They are only intended as comments.
;
_space_group_crystal_system     monoclinic
_space_group_name_H-M_alt     'C 2/c'
_space_group_name_Hall     '-C 2yc'
loop_
    _space_group_symop_operation_xyz
    'x, y, z'
    '-x, y, -z+1/2'
    'x+1/2, y+1/2, z'
    '-x+1/2, y+1/2, -z+1/2'
    '-x, -y, -z'
    'x, -y, z-1/2'
    '-x+1/2, -y+1/2, -z'
    'x+1/2, -y+1/2, z-1/2'
_cell_length_a     13.8129(3)
_cell_length_b     12.6034(2)
_cell_length_c     8.3595(2)
_cell_angle_alpha     90
_cell_angle_beta     90.3960(10)
_cell_angle_gamma     90
_cell_volume     1455.27(5)
_cell_formula_units_Z     8
_cell_measurement_reflns_used     5549
_cell_measurement_theta_min     2.19
_cell_measurement_theta_max     30.22
_cell_measurement_temperature     110(2)
_exptl_crystal_description     block
_exptl_crystal_colour     colorless
_exptl_crystal_size_max     0.300
_exptl_crystal_size_mid     0.300
_exptl_crystal_size_min     0.300
_exptl_crystal_density_diffrn     1.589
_exptl_crystal_density_meas     ?
_exptl_crystal_density_method     ?
_exptl_crystal_F_000     704
_exptl_absorpt_coefficient_mu     0.155
_exptl_absorpt_correction_type     multi-scan
_exptl_absorpt_process_details
;
(SADABS; Bruker, 2008)
;
_shelx_estimated_absorpt_T_min     0.955
_shelx_estimated_absorpt_T_max     0.955
_exptl_absorpt_correction_T_min     0.6968
_exptl_absorpt_correction_T_max     0.7461
_diffrn_ambient_temperature     110(2)
_diffrn_radiation_type     MoK\a
_diffrn_radiation_wavelength     0.71073
_diffrn_measurement_device_type     'Bruker APEXII CCD'
_diffrn_measurement_method     '\w scans'
_diffrn_detector_area_resol_mean     ?
_diffrn_reflns_number     9958
_diffrn_reflns_av_R_equivalents     0.0135
_diffrn_reflns_theta_min     2.187
_diffrn_reflns_theta_max     26.667
_diffrn_reflns_theta_full     25.242
_diffrn_measured_fraction_theta_max     0.678
_diffrn_measured_fraction_theta_full     0.708
_diffrn_reflns_limit_h_min     -17
_diffrn_reflns_limit_h_max     17
_diffrn_reflns_limit_k_min     -15
_diffrn_reflns_limit_k_max     15
_diffrn_reflns_limit_l_min     -5
_diffrn_reflns_limit_l_max     5
_refine_special_details     ?
_reflns_number_total     1045
_reflns_number_gt     944
_reflns_threshold_expression     'I > 2\s(I)'
_refine_ls_structure_factor_coef     Fsqd
_refine_ls_matrix_type     full
_refine_ls_R_factor_all     0.0270
_refine_ls_R_factor_gt     0.0240
_refine_ls_wR_factor_gt     0.0614
_refine_ls_wR_factor_ref     0.0644
_refine_ls_goodness_of_fit_ref     1.077
_refine_ls_restrained_S_all     1.077
_refine_ls_number_reflns     1045
_refine_ls_number_parameters     109
_refine_ls_number_restraints     0
_refine_ls_hydrogen_treatment     constr
_refine_ls_weighting_scheme     calc
_refine_ls_weighting_details
              'w=1/[\s^2^(Fo^2^)+(0.0305P)^2^+0.8314P] where P=(Fo^2^+2Fc^2^)/3'
_atom_sites_solution_hydrogens     geom
_atom_sites_solution_primary     ?
_atom_sites_solution_secondary     ?
_refine_ls_shift/su_max     0.000
_refine_ls_shift/su_mean     0.000
_refine_diff_density_max     0.194
_refine_diff_density_min     -0.196
_refine_ls_extinction_method     none
_refine_ls_extinction_coef     .
loop_
    _atom_type_symbol
    _atom_type_description
    _atom_type_scat_dispersion_real
    _atom_type_scat_dispersion_imag
    _atom_type_scat_source
    'C' 'C' 0.0033 0.0016
                         'International Tables Vol C Tables 4.2.6.8 and 6.1.1.4'
    'H' 'H' 0.0000 0.0000
                         'International Tables Vol C Tables 4.2.6.8 and 6.1.1.4'
    'O' 'O' 0.0106 0.0060
                         'International Tables Vol C Tables 4.2.6.8 and 6.1.1.4'
    'F' 'F' 0.0171 0.0103
                         'International Tables Vol C Tables 4.2.6.8 and 6.1.1.4'
_computing_data_collection
;
APEX2 (Bruker, 2012)
;
_computing_cell_refinement
;
SAINT (Bruker, 2012)
;
_computing_data_reduction
;
SAINT (Bruker, 2012)
;
_computing_structure_solution
;
SIR-92 (Altomare <i>et al.</i>,  1994)
;
_computing_structure_refinement
;
<i>SHELXL2016/6</i> (Sheldrick, 2015)
;
_computing_molecular_graphics
;
Mercury (Macrae <i>et al.</i>,  2008)
;
_computing_publication_material
;
<i>CIFTAB</i> (Sheldrick, 2008) and
PLATON (Spek, 2009)
;
loop_
    _atom_site_type_symbol
    _atom_site_label
    _atom_site_fract_x
    _atom_site_fract_y
    _atom_site_fract_z
    _atom_site_U_iso_or_equiv
    _atom_site_adp_type
    _atom_site_calc_flag
    _atom_site_occupancy
    _atom_site_disorder_assembly
    _atom_site_disorder_group
    F F1 0.27357(5) 0.43371(5) 0.83259(12) 0.0310(3) Uani d 1 . .
    F F2 0.33321(6) 0.40770(6) 1.06711(16) 0.0376(4) Uani d 1 . .
    F F3 0.42716(5) 0.44771(5) 0.87193(13) 0.0331(3) Uani d 1 . .
    O O1 0.36355(6) 0.21263(7) 0.98806(15) 0.0268(3) Uani d 1 . .
    C C4 0.39488(8) 0.16370(10) 0.3960(2) 0.0278(5) Uani d 1 . .
    H H4 0.402903 0.138083 0.290060 0.033 Uiso calc 1 . .
    C C5 0.38764(9) 0.27193(10) 0.4248(2) 0.0273(5) Uani d 1 . .
    H H5 0.390579 0.320406 0.337898 0.033 Uiso calc 1 . .
    C C6 0.37625(8) 0.30955(9) 0.5781(2) 0.0223(5) Uani d 1 . .
    H H6 0.371252 0.383735 0.596420 0.027 Uiso calc 1 . .
    C C1 0.37202(7) 0.23921(9) 0.7068(2) 0.0176(5) Uani d 1 . .
    C C7 0.36188(7) 0.27209(9) 0.8742(2) 0.0200(5) Uani d 1 . .
    C C8 0.34856(9) 0.39204(9) 0.9128(3) 0.0241(5) Uani d 1 . .
    C C3 0.39028(9) 0.09306(9) 0.5237(2) 0.0259(5) Uani d 1 . .
    H H3 0.395028 0.018927 0.504787 0.031 Uiso calc 1 . .
    C C2 0.37893(8) 0.12990(9) 0.6766(2) 0.0235(5) Uani d 1 . .
    H H2 0.375707 0.081052 0.762999 0.028 Uiso calc 1 . .
loop_
    _atom_site_aniso_label
    _atom_site_aniso_U_11
    _atom_site_aniso_U_22
    _atom_site_aniso_U_33
    _atom_site_aniso_U_12
    _atom_site_aniso_U_13
    _atom_site_aniso_U_23
    F1 0.0323(4) 0.0267(4) 0.0339(10) 0.0079(3) 0.0017(4) 0.0015(3)
    F2 0.0604(5) 0.0314(4) 0.0210(13) 0.0015(3) 0.0051(5) -0.0069(4)
    F3 0.0336(4) 0.0239(3) 0.0420(9) -0.0065(3) 0.0030(4) -0.0046(3)
    O1 0.0382(5) 0.0281(4) 0.0142(12) -0.0003(3) 0.0004(4) 0.0047(5)
    C4 0.0263(6) 0.0403(7) 0.0169(16) -0.0026(5) 0.0001(6) -0.0063(7)
    C5 0.0330(6) 0.0347(7) 0.0141(19) -0.0028(5) 0.0007(6) 0.0079(7)
    C6 0.0281(6) 0.0234(6) 0.0156(18) -0.0001(4) 0.0004(6) 0.0031(6)
    C1 0.0193(5) 0.0217(5) 0.0118(17) -0.0007(4) -0.0007(5) 0.0013(6)
    C7 0.0207(5) 0.0220(6) 0.0171(17) -0.0011(4) -0.0002(5) 0.0032(7)
    C8 0.0296(6) 0.0248(6) 0.018(2) -0.0003(4) 0.0021(6) -0.0021(6)
    C3 0.0338(6) 0.0253(6) 0.0187(17) -0.0013(4) 0.0001(6) -0.0048(7)
    C2 0.0293(6) 0.0215(6) 0.0197(18) -0.0011(4) -0.0012(6) 0.0026(6)
_geom_special_details
;
 All esds (except the esd in the dihedral angle between two l.s. planes)
 are estimated using the full covariance matrix.  The cell esds are taken
 into account individually in the estimation of esds in distances, angles
 and torsion angles; correlations between esds in cell parameters are only
 used when they are defined by crystal symmetry.  An approximate (isotropic)
 treatment of cell esds is used for estimating esds involving l.s. planes.
;
loop_
    _geom_bond_atom_site_label_1
    _geom_bond_atom_site_label_2
    _geom_bond_site_symmetry_2
    _geom_bond_distance
    _geom_bond_publ_flag
    F1 C8 . 1.3373(17) ?
    F2 C8 . 1.324(2) ?
    F3 C8 . 1.3389(15) ?
    O1 C7 . 1.2112(18) ?
    C4 C5 . 1.3888(19) ?
    C4 C3 . 1.392(2) ?
    C4 H4 . 0.9500 ?
    C5 C6 . 1.377(2) ?
    C5 H5 . 0.9500 ?
    C6 C1 . 1.396(2) ?
    C6 H6 . 0.9500 ?
    C1 C2 . 1.4040(15) ?
    C1 C7 . 1.467(2) ?
    C7 C8 . 1.5569(16) ?
    C3 C2 . 1.370(2) ?
    C3 H3 . 0.9500 ?
    C2 H2 . 0.9500 ?
loop_
    _geom_angle_atom_site_label_1
    _geom_angle_atom_site_label_2
    _geom_angle_atom_site_label_3
    _geom_angle_site_symmetry_1
    _geom_angle_site_symmetry_3
    _geom_angle
    _geom_angle_publ_flag
    C5 C4 C3 . . 119.46(17) ?
    C5 C4 H4 . . 120.3 ?
    C3 C4 H4 . . 120.3 ?
    C6 C5 C4 . . 120.53(15) ?
    C6 C5 H5 . . 119.7 ?
    C4 C5 H5 . . 119.7 ?
    C5 C6 C1 . . 120.32(13) ?
    C5 C6 H6 . . 119.8 ?
    C1 C6 H6 . . 119.8 ?
    C6 C1 C2 . . 118.78(16) ?
    C6 C1 C7 . . 124.10(12) ?
    C2 C1 C7 . . 117.11(13) ?
    O1 C7 C1 . . 124.96(12) ?
    O1 C7 C8 . . 116.10(16) ?
    C1 C7 C8 . . 118.93(13) ?
    F2 C8 F1 . . 107.54(12) ?
    F2 C8 F3 . . 107.82(12) ?
    F1 C8 F3 . . 107.05(12) ?
    F2 C8 C7 . . 111.48(12) ?
    F1 C8 C7 . . 111.71(12) ?
    F3 C8 C7 . . 111.03(11) ?
    C2 C3 C4 . . 120.33(13) ?
    C2 C3 H3 . . 119.8 ?
    C4 C3 H3 . . 119.8 ?
    C3 C2 C1 . . 120.58(14) ?
    C3 C2 H2 . . 119.7 ?
    C1 C2 H2 . . 119.7 ?
loop_
    _geom_torsion_atom_site_label_1
    _geom_torsion_atom_site_label_2
    _geom_torsion_atom_site_label_3
    _geom_torsion_atom_site_label_4
    _geom_torsion_site_symmetry_1
    _geom_torsion_site_symmetry_2
    _geom_torsion_site_symmetry_3
    _geom_torsion_site_symmetry_4
    _geom_torsion
    _geom_torsion_publ_flag
    C3 C4 C5 C6 . . . . 0.17(18) ?
    C4 C5 C6 C1 . . . . 0.12(17) ?
    C5 C6 C1 C2 . . . . -0.42(16) ?
    C5 C6 C1 C7 . . . . 178.79(10) ?
    C6 C1 C7 O1 . . . . -175.62(11) ?
    C2 C1 C7 O1 . . . . 3.60(16) ?
    C6 C1 C7 C8 . . . . 3.94(15) ?
    C2 C1 C7 C8 . . . . -176.84(10) ?
    O1 C7 C8 F2 . . . . -5.15(14) ?
    C1 C7 C8 F2 . . . . 175.26(9) ?
    O1 C7 C8 F1 . . . . -125.49(14) ?
    C1 C7 C8 F1 . . . . 54.91(16) ?
    O1 C7 C8 F3 . . . . 115.10(15) ?
    C1 C7 C8 F3 . . . . -64.50(17) ?
    C5 C4 C3 C2 . . . . -0.15(18) ?
    C4 C3 C2 C1 . . . . -0.15(17) ?
    C6 C1 C2 C3 . . . . 0.43(16) ?
    C7 C1 C2 C3 . . . . -178.83(10) ?
loop_
    _geom_hbond_atom_site_label_D
    _geom_hbond_atom_site_label_H
    _geom_hbond_atom_site_label_A
    _geom_hbond_site_symmetry_A
    _geom_hbond_distance_DH
    _geom_hbond_distance_HA
    _geom_hbond_distance_DA
    _geom_hbond_angle_DHA
    C6 H6 F1 . 0.95 2.48 3.004(2) 115
    C6 H6 F3 . 0.95 2.55 3.088(2) 116
    C5 H5 F2 1_554 0.95 2.63 3.522(2) 156
    C4 H4 O1 1_554 0.95 2.74 3.490(2) 136
    C6 H6 F2 6_565 0.95 2.69 3.614(2) 163
    C6 H6 F3 6_565 0.95 2.94 3.584(2) 126
    C5 H5 F3 6_565 0.95 2.98 3.603(2) 124
    C3 H3 O1 6_555 0.95 2.95 3.882(2) 166
_shelx_hkl_file
;
  -2   0   0   27.73    0.39
  -2   0   0   27.58    0.39
  -2   0   0   27.26    0.40
  -2   0   0   27.26    0.40
  -2   0   0   27.38    0.39
   2   0   0   27.39    0.40
   2   0   0   27.12    0.40
   4   0   0 1000.00   13.09
   4   0   0  968.37   13.16
   4   0   0  980.32   13.13
  -4   0   0  995.34   13.18
  -4   0   0  977.28   13.09
  -4   0   0  986.26   13.09
  -4   0   0  992.28   13.10
   6   0   0    9.94    0.18
  -6   0   0   10.08    0.19
   6   0   0    9.94    0.17
   6   0   0    9.92    0.19
  -6   0   0   10.01    0.18
  -6   0   0   10.04    0.18
  -6   0   0    9.87    0.17
  -8   0   0  113.20    1.55
  -8   0   0  112.99    1.55
   8   0   0  112.52    1.55
  -8   0   0  115.06    1.55
  -8   0   0  113.10    1.57
   8   0   0  113.60    1.55
   8   0   0  112.25    1.57
   8   0   0  112.64    1.56
  10   0   0    1.73    0.08
 -10   0   0    1.80    0.08
 -10   0   0    1.73    0.08
  10   0   0    1.66    0.09
  10   0   0    1.82    0.08
 -10   0   0    1.75    0.08
 -12   0   0    9.96    0.22
 -12   0   0    9.80    0.22
  12   0   0    9.86    0.22
  12   0   0   10.14    0.24
 -12   0   0    9.99    0.22
  12   0   0   10.16    0.23
  14   0   0    1.30    0.10
 -14   0   0    1.47    0.10
  14   0   0    1.38    0.10
 -14   0   0    1.62    0.11
  14   0   0    1.31    0.11
  16   0   0    1.74    0.12
 -16   0   0    1.94    0.12
  16   0   0    1.74    0.11
 -16   0   0    1.81    0.12
  -1  -1   0   23.13    0.32
  -1  -1   0   23.30    0.32
  -1  -1   0   23.66    0.32
  -1  -1   0   23.77    0.32
  -1  -1   0   24.14    0.32
  -1   1   0   23.75    0.32
   1   1   0   23.66    0.32
  -1   1   0   23.72    0.32
   1   1   0   23.46    0.32
   1   1   0   23.31    0.32
  -1   1   0   23.45    0.32
   1   1   0   23.70    0.32
   3  -1   0   28.12    0.40
   3  -1   0   27.38    0.39
  -3  -1   0   28.17    0.42
   3  -1   0   27.18    0.39
  -3  -1   0   27.70    0.39
  -3  -1   0   26.91    0.39
  -3  -1   0   27.75    0.39
  -3  -1   0   27.28    0.39
  -3  -1   0   27.37    0.39
  -3   1   0   27.52    0.39
  -3   1   0   27.34    0.39
  -3   1   0   27.96    0.39
   3   1   0   27.67    0.39
   3   1   0   27.89    0.40
   3   1   0   26.83    0.39
  -3   1   0   27.47    0.39
  -5  -1   0   49.60    0.69
  -5  -1   0   49.61    0.70
  -5  -1   0   50.05    0.71
  -5  -1   0   49.85    0.69
   5  -1   0   49.07    0.71
  -5  -1   0   49.94    0.70
   5  -1   0   49.55    0.69
   5  -1   0   49.80    0.70
  -5  -1   0   49.39    0.69
   5   1   0   49.83    0.70
  -5   1   0   49.46    0.71
  -5   1   0   49.33    0.69
  -5   1   0   49.77    0.69
   5   1   0   50.40    0.71
   5   1   0   50.33    0.70
  -7  -1   0   21.49    0.34
  -7  -1   0   21.54    0.33
   7  -1   0   21.22    0.33
   7  -1   0   21.17    0.35
  -7  -1   0   21.38    0.35
   7  -1   0   21.08    0.34
  -7  -1   0   21.09    0.33
  -7  -1   0   20.85    0.34
   7  -1   0   21.43    0.34
   7   1   0   21.07    0.33
   7   1   0   21.07    0.34
  -7   1   0   21.61    0.34
  -7   1   0   21.12    0.35
   7   1   0   21.69    0.35
  -7   1   0   21.34    0.33
   7   1   0   21.41    0.34
  -7   1   0   21.05    0.33
   7   1   0   21.36    0.34
  -9  -1   0   15.90    0.28
  -9  -1   0   15.75    0.28
   9  -1   0   16.21    0.28
  -9  -1   0   16.12    0.28
   9  -1   0   15.76    0.28
   9  -1   0   16.02    0.29
   9  -1   0   15.90    0.30
   9   1   0   15.91    0.28
   9   1   0   16.00    0.29
   9   1   0   16.16    0.30
  -9   1   0   15.81    0.28
  -9   1   0   15.78    0.28
   9   1   0   16.07    0.28
  11  -1   0    1.71    0.09
  11  -1   0    1.73    0.09
 -11  -1   0    1.81    0.09
  11  -1   0    1.84    0.10
 -11  -1   0    1.72    0.09
 -11  -1   0    1.76    0.09
  11   1   0    1.77    0.09
 -11   1   0    1.77    0.09
  11   1   0    1.64    0.09
  11   1   0    1.68    0.09
 -11   1   0    1.68    0.09
 -13  -1   0   20.56    0.38
  13  -1   0   20.33    0.38
  13  -1   0   20.38    0.40
  13  -1   0   20.47    0.38
 -13  -1   0   20.82    0.38
 -13  -1   0   20.80    0.38
 -13   1   0   21.04    0.38
  13   1   0   20.12    0.38
  13   1   0   20.87    0.38
 -13   1   0   20.67    0.38
  13   1   0   20.70    0.40
 -15  -1   0   -0.01    0.05
 -15  -1   0   -0.04    0.04
  15  -1   0   -0.03    0.05
  15  -1   0    0.06    0.05
 -15  -1   0   -0.05    0.05
  15   1   0   -0.02    0.05
  15   1   0   -0.07    0.04
 -15   1   0   -0.04    0.04
 -15   1   0    0.03    0.05
  17  -1   0    0.04    0.05
  17  -1   0   -0.02    0.05
 -17  -1   0    0.03    0.05
 -17  -1   0    0.07    0.06
 -17   1   0    0.01    0.05
  17   1   0    0.02    0.06
 -17   1   0    0.02    0.06
  17   1   0    0.04    0.05
   0  -2   0   53.49    0.72
   0  -2   0   53.75    0.72
   0   2   0   53.13    0.72
   0   2   0   53.92    0.72
   0   2   0   54.15    0.72
   0   2   0   52.98    0.72
  -2  -2   0    3.20    0.06
  -2  -2   0    3.25    0.06
  -2  -2   0    3.33    0.07
   2  -2   0    3.30    0.07
  -2  -2   0    3.22    0.06
  -2   2   0    3.27    0.07
   2   2   0    3.23    0.07
   2   2   0    3.29    0.07
   2   2   0    3.25    0.06
  -2   2   0    3.25    0.06
   2   2   0    3.34    0.07
   2   2   0    3.37    0.07
  -2   2   0    3.25    0.06
  -4  -2   0  236.49    3.17
  -4  -2   0  235.82    3.14
  -4  -2   0  234.22    3.12
  -4  -2   0  228.99    3.15
  -4  -2   0  234.50    3.14
   4  -2   0  234.21    3.14
   4  -2   0  233.71    3.10
  -4  -2   0  233.65    3.12
  -4  -2   0  231.58    3.13
  -4   2   0  230.90    3.12
   4   2   0  233.87    3.14
  -4   2   0  232.35    3.16
   4   2   0  230.93    3.13
  -4   2   0  232.49    3.12
  -6  -2   0   19.23    0.30
  -6  -2   0   19.45    0.31
   6  -2   0   19.57    0.31
  -6  -2   0   19.32    0.30
   6  -2   0   19.37    0.30
  -6  -2   0   19.41    0.32
   6  -2   0   19.41    0.32
  -6  -2   0   19.13    0.30
  -6  -2   0   19.62    0.31
  -6   2   0   19.79    0.32
   6   2   0   19.64    0.30
   6   2   0   19.43    0.32
   6   2   0   19.15    0.31
   6   2   0   18.96    0.31
  -6   2   0   19.32    0.30
  -6   2   0   19.29    0.30
  -8  -2   0   86.50    1.22
  -8  -2   0   87.71    1.22
  -8  -2   0   87.66    1.24
   8  -2   0   88.39    1.24
   8  -2   0   88.85    1.22
   8  -2   0   87.97    1.22
  -8  -2   0   87.01    1.22
   8  -2   0   87.73    1.23
  -8  -2   0   88.14    1.22
   8   2   0   88.20    1.22
  -8   2   0   86.31    1.24
   8   2   0   88.05    1.22
   8   2   0   88.35    1.23
   8   2   0   88.91    1.25
  -8   2   0   87.01    1.22
  -8   2   0   88.26    1.22
  10  -2   0    0.11    0.04
  10  -2   0    0.14    0.04
 -10  -2   0    0.18    0.04
 -10  -2   0    0.22    0.04
 -10  -2   0    0.13    0.03
 -10  -2   0    0.11    0.03
  10  -2   0    0.18    0.04
  10   2   0    0.21    0.04
 -10   2   0    0.13    0.04
 -10   2   0    0.20    0.04
  10   2   0    0.20    0.04
  10   2   0    0.12    0.03
 -12  -2   0   20.90    0.38
 -12  -2   0   21.64    0.38
  12  -2   0   21.85    0.40
  12  -2   0   21.70    0.39
  12  -2   0   21.33    0.38
 -12  -2   0   21.22    0.38
  12   2   0   21.91    0.39
 -12   2   0   21.77    0.38
  12   2   0   21.63    0.40
  12   2   0   21.35    0.38
 -12   2   0   21.47    0.38
 -14  -2   0    0.14    0.05
  14  -2   0    0.08    0.05
  14  -2   0    0.17    0.05
 -14  -2   0    0.11    0.05
 -14  -2   0    0.12    0.05
 -14   2   0    0.11    0.05
  14   2   0    0.18    0.05
 -14   2   0    0.16    0.05
  14   2   0    0.11    0.05
 -16  -2   0    3.29    0.15
  16  -2   0    3.19    0.15
 -16  -2   0    3.16    0.14
 -16  -2   0    3.20    0.15
  16  -2   0    3.50    0.15
  16   2   0    3.30    0.15
 -16   2   0    3.56    0.15
 -16   2   0    3.33    0.15
  16   2   0    3.13    0.14
  -1  -3   0   26.01    0.37
   1  -3   0   25.94    0.37
   1  -3   0   25.57    0.37
  -1  -3   0   25.58    0.37
  -1  -3   0   25.97    0.37
  -1  -3   0   25.49    0.36
   1  -3   0   25.61    0.36
   1   3   0   25.26    0.36
   1   3   0   25.74    0.37
  -1   3   0   25.88    0.36
   1   3   0   25.68    0.37
  -1   3   0   25.44    0.36
  -1   3   0   25.43    0.37
   1   3   0   25.72    0.36
   3  -3   0   -0.02    0.01
  -3  -3   0    0.01    0.01
  -3  -3   0    0.01    0.01
   3  -3   0   -0.01    0.01
  -3  -3   0    0.02    0.01
  -3  -3   0    0.02    0.01
  -3   3   0   -0.04    0.01
   3   3   0    0.04    0.01
   3   3   0    0.03    0.01
   3   3   0    0.05    0.02
  -3   3   0   -0.02    0.01
   3   3   0    0.04    0.01
  -5  -3   0   11.62    0.20
  -5  -3   0   11.44    0.20
  -5  -3   0   11.61    0.20
  -5  -3   0   11.56    0.21
  -5  -3   0   11.49    0.19
  -5  -3   0   11.42    0.20
  -5  -3   0   11.63    0.20
   5  -3   0   11.30    0.20
   5  -3   0   11.32    0.19
   5   3   0   11.56    0.20
  -5   3   0   11.68    0.21
  -5   3   0   11.41    0.19
  -5   3   0   11.58    0.20
   5   3   0   11.32    0.19
   5   3   0   11.13    0.19
   5   3   0   11.61    0.21
  -7  -3   0   12.13    0.23
  -7  -3   0   12.38    0.22
   7  -3   0   12.36    0.22
   7  -3   0   12.06    0.23
  -7  -3   0   12.14    0.22
  -7  -3   0   12.36    0.23
  -7  -3   0   12.51    0.22
  -7  -3   0   12.44    0.22
   7  -3   0   12.24    0.22
  -7   3   0   11.97    0.22
   7   3   0   11.77    0.23
  -7   3   0   12.29    0.22
   7   3   0   12.38    0.24
  -7   3   0   12.15    0.23
   9  -3   0    4.10    0.12
   9  -3   0    3.91    0.12
   9  -3   0    4.07    0.12
  -9  -3   0    3.92    0.11
  -9  -3   0    4.01    0.11
  -9  -3   0    4.03    0.11
  -9  -3   0    4.18    0.12
  -9  -3   0    3.99    0.12
  -9   3   0    3.93    0.11
   9   3   0    4.06    0.12
   9   3   0    3.98    0.12
  -9   3   0    3.86    0.11
  11  -3   0    0.00    0.03
 -11  -3   0    0.04    0.03
  11  -3   0    0.00    0.03
 -11  -3   0    0.05    0.04
 -11  -3   0    0.03    0.03
  11  -3   0    0.05    0.04
 -11  -3   0    0.06    0.03
  11   3   0    0.05    0.03
 -11   3   0    0.07    0.04
  11   3   0    0.01    0.04
  11   3   0    0.04    0.04
 -11   3   0   -0.01    0.03
 -13  -3   0    0.06    0.04
  13  -3   0    0.03    0.05
 -13  -3   0    0.05    0.04
  13  -3   0   -0.04    0.04
  13  -3   0    0.03    0.05
 -13  -3   0    0.07    0.04
 -13   3   0    0.02    0.05
  13   3   0    0.11    0.05
  13   3   0    0.03    0.05
 -13   3   0   -0.02    0.04
  13   3   0    0.10    0.05
 -15  -3   0    0.03    0.04
 -15  -3   0   -0.02    0.04
  15  -3   0   -0.06    0.04
  15  -3   0    0.04    0.04
 -15  -3   0   -0.02    0.04
  15   3   0    0.07    0.05
 -15   3   0   -0.02    0.04
  15   3   0    0.08    0.05
 -15   3   0    0.01    0.04
  17  -3   0    0.08    0.06
 -17  -3   0    0.13    0.10
 -17  -3   0    0.09    0.05
  17  -3   0    0.21    0.07
 -17  -3   0    0.11    0.10
  17   3   0    0.09    0.06
  17   3   0    0.17    0.06
   0  -4   0    4.67    0.09
   0  -4   0    4.49    0.09
   0   4   0    4.53    0.09
   0   4   0    4.52    0.09
   0   4   0    4.58    0.09
  -2  -4   0    5.66    0.11
  -2  -4   0    5.67    0.11
  -2  -4   0    5.72    0.11
   2  -4   0    5.84    0.12
  -2  -4   0    6.05    0.11
   2  -4   0    5.75    0.11
  -2   4   0    5.66    0.11
   2   4   0    5.66    0.11
   2   4   0    5.68    0.11
  -2   4   0    5.76    0.11
   2   4   0    5.90    0.11
  -4  -4   0    0.41    0.03
  -4  -4   0    0.34    0.03
   4  -4   0    0.41    0.03
  -4  -4   0    0.38    0.03
   4  -4   0    0.41    0.03
  -4  -4   0    0.36    0.03
   4   4   0    0.41    0.04
   4   4   0    0.37    0.03
  -4   4   0    0.42    0.03
   4   4   0    0.41    0.03
   4   4   0    0.38    0.03
  -4   4   0    0.34    0.03
  -6  -4   0    2.07    0.07
   6  -4   0    2.14    0.07
  -6  -4   0    2.27    0.08
  -6  -4   0    2.18    0.07
   6  -4   0    2.16    0.08
   6  -4   0    2.18    0.07
  -6  -4   0    2.17    0.07
  -6  -4   0    2.06    0.07
  -6  -4   0    1.94    0.07
  -6   4   0    2.13    0.08
  -6   4   0    2.08    0.07
  -6   4   0    2.10    0.07
   6   4   0    2.10    0.07
   6   4   0    2.09    0.07
   6   4   0    2.04    0.08
   6   4   0    2.29    0.07
   8  -4   0    2.56    0.09
  -8  -4   0    2.61    0.09
   8  -4   0    2.67    0.10
   8  -4   0    2.70    0.09
  -8  -4   0    2.75    0.09
  -8  -4   0    2.52    0.09
  -8  -4   0    2.58    0.09
  -8  -4   0    2.78    0.09
   8   4   0    2.73    0.10
  -8   4   0    2.59    0.09
   8   4   0    2.58    0.09
   8   4   0    2.63    0.09
  -8   4   0    2.51    0.09
  10  -4   0    0.45    0.05
  10  -4   0    0.51    0.05
 -10  -4   0    0.38    0.05
 -10  -4   0    0.41    0.05
 -10  -4   0    0.46    0.05
  10  -4   0    0.43    0.05
 -10  -4   0    0.42    0.05
 -10  -4   0    0.41    0.05
  10   4   0    0.29    0.05
  10   4   0    0.33    0.05
 -10   4   0    0.41    0.05
  10   4   0    0.31    0.05
  10   4   0    0.49    0.06
 -10   4   0    0.51    0.05
  12  -4   0    3.84    0.14
  12  -4   0    3.66    0.13
  12  -4   0    3.56    0.13
 -12  -4   0    3.89    0.14
 -12  -4   0    3.93    0.13
 -12  -4   0    3.87    0.13
 -12  -4   0    3.81    0.13
 -12   4   0    3.68    0.14
  12   4   0    3.94    0.14
 -12   4   0    3.66    0.13
  12   4   0    3.55    0.14
  12   4   0    3.61    0.13
 -14  -4   0    3.34    0.14
 -14  -4   0    3.80    0.15
  14  -4   0    3.52    0.14
  14  -4   0    3.30    0.14
 -14  -4   0    3.45    0.14
  14   4   0    3.42    0.14
  14   4   0    3.51    0.14
  14   4   0    3.20    0.14
 -14   4   0    3.72    0.15
  16  -4   0    1.48    0.11
  16  -4   0    1.35    0.11
 -16  -4   0    1.63    0.12
 -16  -4   0    1.59    0.11
 -16  -4   0    1.63    0.12
  16   4   0    1.38    0.11
 -16   4   0    1.54    0.11
  16   4   0    1.68    0.12
  16   4   0    1.68    0.12
 -16   4   0    1.62    0.12
  16   4   0    1.64    0.12
  -1  -5   0    0.93    0.04
   1  -5   0    0.95    0.04
  -1  -5   0    0.90    0.04
   1  -5   0    0.84    0.04
   1  -5   0    0.97    0.04
  -1  -5   0    0.90    0.04
   1   5   0    0.95    0.04
  -1   5   0    0.97    0.04
   1   5   0    0.88    0.04
  -1   5   0    0.87    0.04
   1   5   0    0.96    0.04
  -3  -5   0   26.80    0.40
   3  -5   0   25.84    0.40
  -3  -5   0   26.03    0.40
  -3  -5   0   26.05    0.39
  -3  -5   0   26.34    0.39
   3  -5   0   25.51    0.39
  -3   5   0   26.03    0.39
   3   5   0   25.49    0.39
   3   5   0   26.02    0.40
  -3   5   0   25.79    0.39
   3   5   0   25.56    0.39
   5  -5   0   37.85    0.57
  -5  -5   0   37.35    0.56
  -5  -5   0   37.76    0.56
   5  -5   0   37.99    0.56
   5  -5   0   37.95    0.56
  -5  -5   0   38.37    0.56
  -5  -5   0   38.51    0.56
  -5   5   0   38.16    0.56
   5   5   0   37.25    0.55
   5   5   0   37.85    0.56
  -5   5   0   37.12    0.55
   5   5   0   37.38    0.55
   5   5   0   38.28    0.58
  -7  -5   0    0.54    0.05
   7  -5   0    0.43    0.04
  -7  -5   0    0.46    0.05
  -7  -5   0    0.32    0.04
   7  -5   0    0.42    0.04
  -7  -5   0    0.45    0.05
  -7  -5   0    0.41    0.04
  -7  -5   0    0.47    0.04
   7  -5   0    0.39    0.04
  -7   5   0    0.49    0.04
   7   5   0    0.45    0.04
   7   5   0    0.41    0.04
   7   5   0    0.37    0.04
  -7   5   0    0.50    0.05
  -9  -5   0   16.61    0.30
  -9  -5   0   16.40    0.31
  -9  -5   0   16.35    0.30
  -9  -5   0   16.26    0.29
   9  -5   0   16.39    0.30
  -9  -5   0   16.52    0.30
   9  -5   0   16.51    0.30
   9  -5   0   16.38    0.31
  -9   5   0   16.41    0.30
  -9   5   0   16.31    0.30
   9   5   0   16.64    0.30
   9   5   0   16.36    0.30
  11  -5   0    0.47    0.06
  11  -5   0    0.39    0.06
 -11  -5   0    0.45    0.06
 -11  -5   0    0.42    0.05
 -11  -5   0    0.54    0.06
  11  -5   0    0.54    0.06
 -11  -5   0    0.43    0.06
 -11  -5   0    0.54    0.06
  11   5   0    0.45    0.06
 -11   5   0    0.51    0.06
  11   5   0    0.54    0.07
  11   5   0    0.46    0.06
 -11   5   0    0.43    0.06
  11   5   0    0.50    0.06
 -13  -5   0   10.62    0.24
 -13  -5   0   10.37    0.24
 -13  -5   0   10.32    0.25
  13  -5   0    9.85    0.24
 -13  -5   0   10.24    0.24
  13  -5   0   10.32    0.24
  13   5   0   10.48    0.24
  13   5   0   10.31    0.25
 -13   5   0   10.27    0.24
  13   5   0   10.35    0.24
 -13   5   0   10.26    0.24
  13   5   0   10.47    0.24
 -15  -5   0    0.58    0.08
 -15  -5   0    0.44    0.07
 -15  -5   0    0.55    0.07
  15  -5   0    0.56    0.08
  15  -5   0    0.44    0.07
 -15   5   0    0.49    0.07
  15   5   0    0.43    0.07
  15   5   0    0.54    0.08
  15   5   0    0.46    0.07
  15   5   0    0.56    0.08
 -15   5   0    0.57    0.08
   0  -6   0  192.82    2.63
   0  -6   0  198.76    2.67
   0  -6   0  199.17    2.63
   0  -6   0  195.48    2.62
   0   6   0  195.49    2.62
   0   6   0  194.48    2.62
   0   6   0  193.96    2.62
  -2  -6   0   23.59    0.37
  -2  -6   0   23.25    0.37
   2  -6   0   23.02    0.36
   2  -6   0   23.34    0.36
   2  -6   0   23.04    0.37
  -2  -6   0   23.73    0.36
  -2  -6   0   23.11    0.36
   2  -6   0   23.62    0.37
  -2  -6   0   22.90    0.36
   2   6   0   23.12    0.36
  -2   6   0   23.78    0.36
   2   6   0   22.95    0.36
   2   6   0   23.12    0.37
  -2   6   0   23.07    0.36
  -4  -6   0   10.29    0.20
  -4  -6   0   10.33    0.19
   4  -6   0   10.41    0.19
  -4  -6   0   10.20    0.19
  -4  -6   0   10.16    0.20
   4  -6   0   10.22    0.20
   4  -6   0   10.47    0.19
   4   6   0   10.18    0.19
  -4   6   0   10.24    0.19
   4   6   0   10.29    0.19
   4   6   0   10.46    0.20
  -4   6   0   10.21    0.19
  -6  -6   0    2.22    0.08
   6  -6   0    2.10    0.08
  -6  -6   0    2.11    0.08
  -6  -6   0    2.08    0.08
   6  -6   0    2.08    0.08
   6  -6   0    2.28    0.09
  -6  -6   0    2.09    0.08
  -6   6   0    2.18    0.08
   6   6   0    1.96    0.08
   6   6   0    2.06    0.08
  -6   6   0    2.24    0.08
   6   6   0    2.14    0.09
   8  -6   0    1.24    0.07
  -8  -6   0    1.14    0.08
  -8  -6   0    1.10    0.07
  -8  -6   0    1.24    0.07
   8  -6   0    1.18    0.08
   8  -6   0    1.16    0.07
  -8   6   0    1.35    0.07
   8   6   0    1.16    0.07
   8   6   0    1.17    0.07
  -8   6   0    1.34    0.07
 -10  -6   0    5.62    0.16
  10  -6   0    5.26    0.15
  10  -6   0    5.65    0.16
 -10  -6   0    5.63    0.17
 -10  -6   0    5.63    0.16
 -10  -6   0    5.48    0.15
 -10  -6   0    5.57    0.16
  10  -6   0    5.69    0.17
  10   6   0    5.55    0.16
 -10   6   0    5.83    0.16
 -10   6   0    5.70    0.16
  10   6   0    5.77    0.16
  12  -6   0   -0.14    0.03
  12  -6   0   -0.06    0.04
 -12  -6   0   -0.03    0.04
 -12  -6   0   -0.05    0.04
 -12  -6   0    0.09    0.04
  12  -6   0   -0.06    0.04
 -12  -6   0    0.08    0.04
 -12  -6   0    0.02    0.04
  12   6   0   -0.01    0.04
  12   6   0    0.01    0.04
  12   6   0   -0.06    0.04
 -12   6   0   -0.07    0.04
 -12   6   0   -0.06    0.04
  12   6   0   -0.04    0.05
 -14  -6   0    1.38    0.10
 -14  -6   0    1.37    0.10
 -14  -6   0    1.50    0.11
  14  -6   0    1.52    0.11
 -14  -6   0    1.58    0.10
  14  -6   0    1.43    0.10
 -14   6   0    1.38    0.11
  14   6   0    1.50    0.11
  14   6   0    1.41    0.10
 -14   6   0    1.42    0.11
  14   6   0    1.45    0.11
  14   6   0    1.32    0.11
 -16  -6   0   -0.03    0.04
  16  -6   0    0.01    0.05
 -16  -6   0   -0.08    0.08
  16  -6   0   -0.02    0.05
 -16  -6   0   -0.01    0.09
  16   6   0    0.05    0.06
  16   6   0   -0.02    0.09
 -16   6   0    0.02    0.07
  16   6   0   -0.04    0.05
 -16   6   0    0.00    0.06
  16   6   0   -0.04    0.09
  -1  -7   0   29.11    0.45
   1  -7   0   29.11    0.44
  -1  -7   0   28.86    0.44
   1  -7   0   29.19    0.45
   1  -7   0   28.48    0.44
   1  -7   0   28.87    0.45
  -1  -7   0   29.32    0.44
  -1  -7   0   28.89    0.45
  -1   7   0   28.51    0.44
   1   7   0   28.71    0.44
   1   7   0   28.62    0.44
  -1   7   0   28.25    0.44
   1   7   0   28.53    0.46
  -3  -7   0   10.27    0.19
   3  -7   0   10.13    0.20
   3  -7   0   10.01    0.19
  -3  -7   0    9.98    0.20
   3  -7   0   10.56    0.20
  -3  -7   0    9.88    0.19
  -3  -7   0   10.23    0.20
  -3  -7   0    9.87    0.20
   3  -7   0   10.26    0.20
   3   7   0    9.98    0.19
   3   7   0   10.02    0.19
  -3   7   0    9.87    0.19
  -3   7   0   10.35    0.20
   5  -7   0    0.20    0.03
  -5  -7   0    0.16    0.03
  -5  -7   0    0.16    0.03
  -5  -7   0    0.17    0.03
   5  -7   0    0.27    0.04
  -5  -7   0    0.16    0.03
   5  -7   0    0.23    0.04
  -5   7   0    0.14    0.03
  -5   7   0    0.20    0.04
   5   7   0    0.23    0.03
   5   7   0    0.21    0.03
  -7  -7   0   10.17    0.21
  -7  -7   0    9.81    0.22
   7  -7   0   10.14    0.21
   7  -7   0   10.11    0.21
   7  -7   0   10.30    0.22
  -7  -7   0   10.32    0.21
   7   7   0   10.03    0.21
  -7   7   0    9.92    0.21
   7   7   0   10.37    0.21
  -7   7   0    9.92    0.21
  -9  -7   0    2.20    0.10
   9  -7   0    2.52    0.10
   9  -7   0    2.42    0.11
  -9  -7   0    2.22    0.10
   9  -7   0    2.30    0.10
  -9  -7   0    2.47    0.11
   9   7   0    2.47    0.10
   9   7   0    2.37    0.10
  -9   7   0    2.39    0.10
  -9   7   0    2.34    0.10
 -11  -7   0    0.25    0.05
 -11  -7   0    0.31    0.05
  11  -7   0    0.29    0.06
 -11  -7   0    0.38    0.06
  11  -7   0    0.22    0.05
  11  -7   0    0.28    0.05
  11   7   0    0.32    0.05
 -11   7   0    0.30    0.06
 -11   7   0    0.29    0.06
  11   7   0    0.30    0.05
 -13  -7   0    0.78    0.08
  13  -7   0    0.62    0.08
 -13  -7   0    0.55    0.07
 -13  -7   0    0.65    0.07
 -13  -7   0    0.62    0.08
  13  -7   0    0.52    0.07
 -13   7   0    0.70    0.08
  13   7   0    0.59    0.07
  13   7   0    0.62    0.07
 -13   7   0    0.65    0.08
  13   7   0    0.56    0.08
  15  -7   0    0.32    0.07
  15  -7   0    0.29    0.06
 -15  -7   0    0.45    0.08
 -15  -7   0    0.56    0.08
 -15  -7   0    0.33    0.07
  15   7   0    0.35    0.07
 -15   7   0    0.31    0.07
  15   7   0    0.44    0.07
 -15   7   0    0.44    0.07
  15   7   0    0.43    0.08
  15   7   0    0.38    0.07
   0  -8   0   10.95    0.21
   0  -8   0   10.86    0.22
   0  -8   0   11.06    0.22
   0  -8   0   11.08    0.21
   0   8   0   11.04    0.21
   0   8   0   10.99    0.21
   2  -8   0    0.92    0.06
   2  -8   0    0.80    0.06
  -2  -8   0    0.83    0.06
   2  -8   0    0.83    0.06
  -2  -8   0    0.93    0.06
  -2  -8   0    0.92    0.06
  -2  -8   0    0.83    0.06
   2  -8   0    0.82    0.06
  -2  -8   0    0.85    0.05
  -2   8   0    0.78    0.05
   2   8   0    0.90    0.06
   2   8   0    0.89    0.06
  -2   8   0    0.92    0.06
   4  -8   0   13.41    0.26
   4  -8   0   13.24    0.25
   4  -8   0   13.37    0.26
  -4  -8   0   13.00    0.25
  -4  -8   0   13.61    0.26
  -4  -8   0   13.33    0.25
  -4  -8   0   13.25    0.26
   4  -8   0   12.93    0.25
  -4   8   0   13.35    0.25
   4   8   0   13.15    0.25
  -4   8   0   13.14    0.25
   4   8   0   13.20    0.25
  -6  -8   0   13.47    0.26
   6  -8   0   13.60    0.27
   6  -8   0   13.76    0.28
  -6  -8   0   13.72    0.27
   6  -8   0   14.19    0.27
  -6  -8   0   13.82    0.26
  -6   8   0   13.97    0.26
  -6   8   0   14.06    0.27
   6   8   0   13.57    0.26
   6   8   0   14.07    0.26
   8  -8   0    4.05    0.13
  -8  -8   0    3.76    0.13
  -8  -8   0    4.00    0.14
  -8  -8   0    3.90    0.13
   8  -8   0    4.03    0.13
   8  -8   0    4.11    0.14
  -8   8   0    4.10    0.13
  -8   8   0    4.10    0.13
   8   8   0    4.06    0.13
   8   8   0    4.02    0.13
  10  -8   0    0.06    0.04
 -10  -8   0    0.13    0.04
 -10  -8   0    0.06    0.04
 -10  -8   0    0.08    0.04
  10  -8   0    0.03    0.04
  10  -8   0    0.07    0.04
 -10   8   0    0.05    0.04
 -10   8   0    0.09    0.04
  10   8   0    0.10    0.04
  10   8   0    0.07    0.04
 -12  -8   0    0.85    0.08
  12  -8   0    0.74    0.08
 -12  -8   0    0.91    0.08
  12  -8   0    0.77    0.08
 -12   8   0    0.70    0.08
 -12   8   0    1.02    0.09
  12   8   0    0.72    0.08
  12   8   0    0.90    0.08
  14  -8   0    0.40    0.07
 -14  -8   0    0.36    0.06
  14  -8   0    0.45    0.07
  14   8   0    0.40    0.08
  14   8   0    0.41    0.07
  14   8   0    0.40    0.07
 -14   8   0    0.39    0.07
 -14   8   0    0.43    0.07
   1  -9   0    2.97    0.10
  -1  -9   0    2.79    0.10
   1  -9   0    2.99    0.10
  -1  -9   0    3.11    0.11
   1  -9   0    2.85    0.10
   1  -9   0    3.15    0.11
  -1  -9   0    3.02    0.10
  -1  -9   0    2.83    0.10
  -1  -9   0    2.86    0.10
   1   9   0    2.82    0.10
   1   9   0    2.95    0.10
  -1   9   0    2.86    0.10
  -1   9   0    2.82    0.10
  -3  -9   0    1.29    0.07
   3  -9   0    1.15    0.07
   3  -9   0    1.05    0.07
  -3  -9   0    1.43    0.08
  -3  -9   0    1.37    0.07
   3  -9   0    1.19    0.07
  -3  -9   0    1.42    0.07
  -3   9   0    1.02    0.07
   3   9   0    1.17    0.07
   3   9   0    1.16    0.07
  -3   9   0    1.00    0.07
   5  -9   0    0.41    0.05
  -5  -9   0    0.31    0.05
   5  -9   0    0.47    0.06
  -5  -9   0    0.58    0.05
  -5  -9   0    0.41    0.05
   5  -9   0    0.47    0.06
   5   9   0    0.45    0.05
  -5   9   0    0.41    0.05
   5   9   0    0.46    0.05
  -5   9   0    0.40    0.05
  -7  -9   0   11.36    0.26
   7  -9   0   11.20    0.25
   7  -9   0   11.65    0.26
  -7  -9   0   11.43    0.24
  -7  -9   0   11.51    0.25
   7  -9   0   11.15    0.24
   7   9   0   11.50    0.24
  -7   9   0   11.70    0.25
  -7   9   0   11.86    0.24
   7   9   0   11.44    0.24
   9  -9   0    1.90    0.10
   9  -9   0    1.83    0.10
   9  -9   0    1.77    0.10
  -9  -9   0    1.82    0.10
  -9  -9   0    1.90    0.10
  -9  -9   0    1.96    0.10
  -9   9   0    1.98    0.10
   9   9   0    1.92    0.10
  -9   9   0    1.78    0.10
   9   9   0    1.71    0.10
 -11  -9   0    2.03    0.11
  11  -9   0    1.94    0.11
 -11  -9   0    2.00    0.11
  11  -9   0    1.99    0.11
 -11   9   0    2.12    0.12
 -11   9   0    1.85    0.11
  11   9   0    1.91    0.11
  11   9   0    2.01    0.11
  13  -9   0    0.30    0.06
  13  -9   0    0.42    0.07
 -13  -9   0    0.27    0.06
 -13  -9   0    0.32    0.06
  13   9   0    0.29    0.07
  13   9   0    0.39    0.06
 -13   9   0    0.32    0.07
 -13   9   0    0.35    0.07
  13   9   0    0.36    0.07
   0 -10   0    0.20    0.04
   0 -10   0    0.23    0.04
   0 -10   0    0.16    0.04
   0  10   0    0.32    0.05
   0  10   0    0.25    0.04
   2 -10   0    2.49    0.11
  -2 -10   0    2.44    0.10
  -2 -10   0    2.57    0.10
  -2 -10   0    2.43    0.10
   2 -10   0    2.45    0.10
   2 -10   0    2.57    0.10
  -2 -10   0    2.55    0.11
  -2  10   0    2.53    0.10
   2  10   0    2.56    0.10
   2  10   0    2.53    0.10
  -2  10   0    2.48    0.10
  -4 -10   0    6.80    0.17
   4 -10   0    6.29    0.17
  -4 -10   0    6.66    0.18
  -4 -10   0    6.65    0.17
   4 -10   0    6.85    0.18
   4 -10   0    6.89    0.18
  -4  10   0    6.66    0.17
   4  10   0    6.62    0.17
   4  10   0    6.83    0.17
  -4  10   0    6.52    0.17
   6 -10   0   17.86    0.35
  -6 -10   0   17.87    0.33
  -6 -10   0   17.70    0.35
   6 -10   0   17.99    0.34
  -6 -10   0   17.09    0.34
   6 -10   0   17.89    0.34
  -6  10   0   18.21    0.33
   6  10   0   17.64    0.34
   6  10   0   17.89    0.33
  -6  10   0   18.09    0.34
  -8 -10   0    1.50    0.10
   8 -10   0    1.46    0.09
  -8 -10   0    1.67    0.10
   8 -10   0    1.78    0.10
  -8 -10   0    1.46    0.09
   8 -10   0    1.74    0.10
   8  10   0    1.78    0.10
  -8  10   0    1.57    0.10
  -8  10   0    1.59    0.10
   8  10   0    1.52    0.10
 -10 -10   0    1.31    0.10
  10 -10   0    1.18    0.09
  10 -10   0    1.24    0.10
 -10 -10   0    1.12    0.09
  10  10   0    1.03    0.09
 -10  10   0    1.32    0.10
 -10  10   0    1.10    0.09
  10  10   0    1.29    0.10
  12 -10   0    0.05    0.05
  12 -10   0   -0.02    0.04
 -12 -10   0    0.10    0.05
 -12 -10   0   -0.01    0.04
 -12  10   0    0.05    0.05
  12  10   0    0.01    0.04
 -12  10   0    0.08    0.05
  12  10   0    0.05    0.05
   1 -11   0    0.14    0.04
  -1 -11   0    0.20    0.04
   1 -11   0    0.16    0.04
  -1 -11   0    0.14    0.04
   1 -11   0    0.14    0.04
  -1 -11   0    0.24    0.05
  -1 -11   0    0.15    0.05
   1  11   0    0.15    0.04
   1  11   0    0.16    0.04
  -1  11   0    0.11    0.04
  -1  11   0    0.13    0.04
  -3 -11   0    5.93    0.17
  -3 -11   0    5.99    0.17
  -3 -11   0    5.77    0.16
   3 -11   0    6.19    0.17
   3 -11   0    5.82    0.16
  -3 -11   0    6.09    0.17
   3 -11   0    5.84    0.18
   3  11   0    6.19    0.16
  -3  11   0    6.09    0.17
   3  11   0    5.96    0.16
  -3  11   0    5.91    0.17
   5 -11   0    2.38    0.11
   5 -11   0    2.61    0.12
  -5 -11   0    2.34    0.11
  -5 -11   0    2.49    0.11
  -5 -11   0    2.57    0.12
   5 -11   0    2.33    0.11
  -5  11   0    2.36    0.11
  -5  11   0    2.37    0.11
   5  11   0    2.43    0.11
   5  11   0    2.25    0.11
   7 -11   0    9.32    0.23
   7 -11   0    9.46    0.23
  -7 -11   0    9.32    0.23
   7 -11   0    9.21    0.24
  -7 -11   0    9.17    0.23
  -7 -11   0    9.20    0.24
  -7  11   0    9.40    0.23
   7  11   0    9.65    0.23
   7  11   0    9.51    0.23
  -7  11   0    9.28    0.23
   9 -11   0    0.45    0.07
  -9 -11   0    0.46    0.07
   9 -11   0    0.43    0.07
  -9 -11   0    0.43    0.06
   9  11   0    0.43    0.07
  -9  11   0    0.35    0.06
  -9  11   0    0.48    0.07
   9  11   0    0.54    0.07
  11 -11   0    0.75    0.08
  11 -11   0    0.73    0.08
 -11 -11   0    0.73    0.09
 -11 -11   0    0.91    0.09
 -11  11   0    0.82    0.08
 -11  11   0    0.90    0.09
  11  11   0    0.84    0.09
  11  11   0    0.81    0.09
   0 -12   0    0.01    0.04
   0 -12   0    0.01    0.03
   0 -12   0    0.05    0.04
   0  12   0    0.02    0.03
   0  12   0   -0.01    0.03
  -2 -12   0    1.23    0.09
  -2 -12   0    1.28    0.09
   2 -12   0    1.21    0.08
   2 -12   0    1.22    0.09
  -2 -12   0    1.15    0.08
   2 -12   0    1.25    0.09
  -2 -12   0    1.25    0.08
   2  12   0    1.23    0.08
  -2  12   0    1.33    0.09
  -2  12   0    1.30    0.09
   2  12   0    1.20    0.09
  -4 -12   0    0.59    0.07
   4 -12   0    0.49    0.06
  -4 -12   0    0.55    0.07
  -4 -12   0    0.54    0.07
   4 -12   0    0.50    0.07
   4 -12   0    0.55    0.06
   4  12   0    0.57    0.06
  -4  12   0    0.62    0.07
   4  12   0    0.54    0.07
  -4  12   0    0.56    0.07
   6 -12   0    0.02    0.05
  -6 -12   0    0.02    0.04
  -6 -12   0    0.05    0.04
   6 -12   0    0.04    0.04
   6  12   0    0.08    0.04
   6  12   0   -0.02    0.04
  -6  12   0   -0.01    0.04
  -6  12   0   -0.01    0.04
  -8 -12   0   -0.01    0.04
   8 -12   0    0.08    0.05
  -8 -12   0    0.03    0.04
   8 -12   0    0.02    0.04
   8  12   0   -0.01    0.04
   8  12   0   -0.02    0.04
  -8  12   0    0.06    0.05
  -8  12   0    0.02    0.04
  10 -12   0    0.40    0.07
  10 -12   0    0.49    0.07
 -10 -12   0    0.47    0.07
 -10  12   0    0.46    0.07
  10  12   0    0.57    0.08
  10  12   0    0.41    0.07
 -10  12   0    0.44    0.07
  -1 -13   0    0.85    0.08
  -1 -13   0    0.88    0.08
  -1 -13   0    1.04    0.09
   1 -13   0    0.92    0.08
   1 -13   0    0.97    0.08
  -1  13   0    0.95    0.08
   1  13   0    0.78    0.08
  -1  13   0    0.95    0.08
   1  13   0    0.86    0.08
  -3 -13   0    0.00    0.04
  -3 -13   0    0.01    0.04
   3 -13   0    0.01    0.04
   3 -13   0    0.01    0.04
  -3 -13   0   -0.03    0.04
   3  13   0    0.02    0.04
   3  13   0   -0.02    0.04
  -3  13   0    0.00    0.04
  -3  13   0    0.02    0.04
   5 -13   0    2.08    0.11
  -5 -13   0    2.11    0.11
  -5 -13   0    2.06    0.11
   5 -13   0    2.11    0.12
  -5  13   0    1.99    0.11
   5  13   0    2.08    0.11
   5  13   0    2.06    0.11
  -5  13   0    2.20    0.12
  -7 -13   0    0.23    0.05
  -7 -13   0    0.14    0.05
   7 -13   0    0.16    0.06
   7 -13   0    0.16    0.05
   7  13   0    0.16    0.05
  -7  13   0    0.25    0.06
  -7  13   0    0.16    0.05
   7  13   0    0.15    0.05
   9 -13   0    0.02    0.05
   9 -13   0    0.00    0.05
  -9 -13   0    0.11    0.05
   9  13   0    0.05    0.05
   9  13   0    0.04    0.05
  -9  13   0    0.02    0.05
  -9  13   0    0.07    0.05
   0 -14   0    0.09    0.05
   0 -14   0    0.03    0.04
   0 -14   0    0.12    0.05
   0  14   0    0.06    0.04
   0  14   0    0.03    0.04
  -2 -14   0    0.46    0.07
   2 -14   0    0.48    0.07
  -2 -14   0    0.48    0.07
  -2 -14   0    0.61    0.07
   2 -14   0    0.47    0.07
  -2  14   0    0.44    0.07
  -2  14   0    0.66    0.08
   2  14   0    0.59    0.07
   2  14   0    0.55    0.07
   4 -14   0    1.29    0.10
   4 -14   0    1.21    0.10
  -4 -14   0    0.97    0.09
  -4 -14   0    1.32    0.10
  -4  14   0    1.24    0.10
   4  14   0    1.47    0.10
  -4  14   0    1.33    0.10
   4  14   0    1.30    0.10
   6 -14   0    0.56    0.08
   6 -14   0    0.58    0.08
  -6 -14   0    0.67    0.08
  -6  14   0    0.63    0.08
  -6  14   0    0.47    0.07
   6  14   0    0.44    0.07
   6  14   0    0.62    0.08
  -8 -14   0    0.28    0.07
   8 -14   0    0.33    0.07
   8 -14   0    0.33    0.07
   8  14   0    0.31    0.08
  -8  14   0    0.31    0.10
  -8  14   0    0.32    0.08
   8  14   0    0.17    0.07
   1 -15   0    0.02    0.05
  -1 -15   0    0.20    0.06
   1 -15   0    0.03    0.05
  -1 -15   0    0.07    0.05
   1  15   0    0.15    0.05
  -1  15   0    0.08    0.05
   1  15   0    0.10    0.05
  -1  15   0    0.10    0.05
  -3 -15   0    1.01    0.10
  -3 -15   0    1.34    0.11
   3 -15   0    1.23    0.10
   3 -15   0    1.03    0.10
  -3  15   0    1.11    0.10
   3  15   0    1.17    0.10
  -3  15   0    1.12    0.10
   3  15   0    1.10    0.10
   5 -15   0    0.06    0.05
   5 -15   0    0.06    0.05
  -5 -15   0   -0.04    0.04
  -5  15   0   -0.04    0.04
   5  15   0    0.01    0.05
   5  15   0    0.00    0.05
  -5  15   0   -0.01    0.05
  16   0  -1    0.07    0.05
 -16   0   1   -0.07    0.04
  16   0  -1   -0.01    0.05
 -16   0   1    0.00    0.05
 -14   0   1    0.06    0.04
 -14   0   1   -0.02    0.04
  14   0  -1   -0.02    0.04
  14   0  -1   -0.01    0.04
  14   0  -1   -0.03    0.05
 -12   0   1    0.02    0.03
  12   0  -1    0.00    0.03
 -12   0   1   -0.01    0.04
  12   0  -1   -0.03    0.03
 -12   0   1    0.05    0.03
  12   0  -1    0.02    0.04
  10   0  -1   -0.04    0.03
  10   0  -1    0.03    0.03
 -10   0   1    0.00    0.02
  10   0  -1    0.00    0.03
 -10   0   1   -0.02    0.03
 -10   0   1    0.01    0.03
  -8   0   1    0.00    0.02
   8   0  -1   -0.01    0.02
  -8   0   1   -0.01    0.02
  -8   0   1   -0.01    0.02
  -8   0   1   -0.02    0.02
   8   0  -1    0.00    0.02
   8   0  -1    0.00    0.02
   8   0  -1   -0.01    0.02
   6   0  -1   -0.01    0.02
  -6   0   1    0.00    0.01
  -6   0   1   -0.01    0.02
   6   0  -1    0.00    0.01
  -6   0   1   -0.01    0.02
  -6   0   1    0.01    0.02
   6   0  -1   -0.01    0.01
  -4   0   1    0.00    0.01
  -4   0   1    0.01    0.01
   4   0  -1   -0.01    0.01
  -4   0   1   -0.01    0.01
  -4   0   1    0.01    0.01
   4   0  -1    0.01    0.01
   4   0  -1   -0.01    0.01
   2   0  -1   -0.02    0.01
   2   0  -1   -0.04    0.01
  -2   0   1   -0.04    0.00
  -2   0   1   -0.04    0.00
  -2   0   1   -0.04    0.01
  -2   0   1   -0.04    0.01
   2   0  -1   -0.02    0.01
  -2   0   1   -0.03    0.01
   2   0   1   -0.26    0.01
  -2   0  -1   -0.23    0.01
  -2   0  -1   -0.24    0.01
  -4   0  -1   -0.02    0.01
  -4   0  -1   -0.02    0.01
  -4   0  -1   -0.04    0.01
   4   0   1   -0.04    0.01
  -4   0  -1   -0.05    0.01
   4   0   1   -0.04    0.01
   4   0   1   -0.03    0.01
  -6   0  -1    0.00    0.02
  -6   0  -1   -0.02    0.02
  -6   0  -1   -0.01    0.01
  -6   0  -1   -0.01    0.01
   6   0   1    0.00    0.02
   6   0   1   -0.02    0.01
   6   0   1   -0.02    0.02
  -8   0  -1    0.01    0.02
   8   0   1    0.00    0.02
   8   0   1    0.03    0.02
   8   0   1    0.05    0.02
   8   0   1    0.02    0.02
  -8   0  -1    0.00    0.02
  -8   0  -1    0.06    0.02
  -8   0  -1    0.04    0.03
  10   0   1    0.02    0.03
 -10   0  -1    0.04    0.03
 -10   0  -1    0.00    0.03
  10   0   1    0.01    0.03
 -10   0  -1    0.02    0.03
  10   0   1   -0.05    0.03
 -12   0  -1   -0.02    0.04
  12   0   1    0.01    0.04
  12   0   1    0.04    0.04
  12   0   1   -0.01    0.04
 -12   0  -1    0.02    0.04
 -12   0  -1    0.02    0.04
  14   0   1   -0.03    0.04
 -14   0  -1   -0.03    0.05
 -14   0  -1   -0.04    0.04
  14   0   1   -0.01    0.05
  14   0   1   -0.06    0.04
  16   0   1   -0.06    0.05
  16   0   1    0.04    0.05
 -16   0  -1    0.08    0.06
 -16   0  -1    0.08    0.06
 -17  -1   1    0.19    0.06
  17  -1  -1    0.28    0.07
 -17  -1   1    0.35    0.07
  17  -1  -1    0.37    0.07
  17   1  -1    0.30    0.07
 -17   1   1    0.29    0.07
 -17   1   1    0.28    0.07
  17   1  -1    0.31    0.07
  15  -1  -1    0.29    0.06
 -15  -1   1    0.50    0.07
 -15  -1   1    0.23    0.06
  15  -1  -1    0.31    0.06
 -15   1   1    0.41    0.07
  15   1  -1    0.33    0.06
  15   1  -1    0.41    0.07
 -15   1   1    0.40    0.07
  13  -1  -1    4.19    0.14
  13  -1  -1    4.15    0.14
 -13  -1   1    4.25    0.14
  13  -1  -1    4.02    0.15
 -13  -1   1    4.22    0.14
 -13  -1   1    4.06    0.14
  13   1  -1    4.20    0.14
  13   1  -1    4.12    0.15
 -13   1   1    4.13    0.14
  13   1  -1    4.04    0.14
 -13   1   1    4.18    0.14
 -11  -1   1    0.94    0.07
  11  -1  -1    1.03    0.07
 -11  -1   1    0.98    0.07
  11  -1  -1    0.88    0.07
  11  -1  -1    0.91    0.07
 -11  -1   1    0.90    0.07
  11   1  -1    0.91    0.07
 -11   1   1    1.01    0.07
  11   1  -1    0.72    0.06
  11   1  -1    0.92    0.07
 -11   1   1    1.09    0.08
  -9  -1   1    0.37    0.04
  -9  -1   1    0.39    0.04
   9  -1  -1    0.39    0.05
   9  -1  -1    0.34    0.04
   9  -1  -1    0.34    0.04
   9  -1  -1    0.37    0.04
  -9  -1   1    0.39    0.04
  -9   1   1    0.44    0.05
   9   1  -1    0.35    0.04
   9   1  -1    0.43    0.05
  -9   1   1    0.44    0.04
   9   1  -1    0.51    0.05
   9   1  -1    0.51    0.05
  -7  -1   1   13.96    0.24
   7  -1  -1   14.00    0.24
   7  -1  -1   14.08    0.24
  -7  -1   1   13.90    0.24
  -7  -1   1   14.06    0.24
   7  -1  -1   13.73    0.25
  -7  -1   1   14.15    0.24
  -7  -1   1   14.05    0.25
   7  -1  -1   14.05    0.25
  -7   1   1   13.74    0.24
   7   1  -1   14.17    0.24
   7   1  -1   13.83    0.24
  -7   1   1   13.56    0.25
   7   1  -1   13.90    0.24
  -7   1   1   14.16    0.24
   7   1  -1   14.18    0.26
   7   1  -1   13.93    0.24
  -7   1   1   13.97    0.24
  -5  -1   1    0.31    0.03
   5  -1  -1    0.39    0.03
  -5  -1   1    0.39    0.03
  -5  -1   1    0.37    0.03
  -5  -1   1    0.35    0.03
  -5  -1   1    0.38    0.03
   5  -1  -1    0.38    0.03
   5  -1  -1    0.40    0.03
  -5  -1   1    0.38    0.03
   5   1  -1    0.36    0.03
   5   1  -1    0.37    0.03
  -5   1   1    0.42    0.03
   5   1  -1    0.41    0.03
  -5   1   1    0.36    0.03
  -5   1   1    0.39    0.03
  -5   1   1    0.44    0.03
   5   1  -1    0.39    0.03
  -3  -1   1    0.26    0.02
  -3  -1   1    0.26    0.02
   3  -1  -1    0.26    0.02
   3  -1  -1    0.27    0.03
  -3  -1   1    0.26    0.02
  -3  -1   1    0.25    0.03
  -3  -1   1    0.24    0.02
   3  -1  -1    0.23    0.03
  -3  -1   1    0.25    0.02
  -3   1   1    0.36    0.03
   3   1  -1    0.26    0.02
   3   1  -1    0.22    0.03
  -3   1   1    0.32    0.03
  -3   1   1    0.31    0.02
   3   1  -1    0.31    0.02
  -3   1   1    0.32    0.02
  -1  -1   1   15.46    0.21
   1  -1  -1   15.51    0.22
  -1  -1   1   15.35    0.22
  -1  -1   1   15.23    0.22
   1   1  -1   15.27    0.22
   1   1  -1   15.45    0.22
   1  -1   1   94.07    1.24
  -1  -1  -1   93.62    1.24
  -1  -1  -1   94.22    1.25
  -1  -1  -1   94.47    1.24
   1   1   1   86.56    1.24
   1   1   1   94.17    1.26
  -1   1  -1   94.57    1.24
   1   1   1   89.21    1.25
  -3  -1  -1  164.47    2.20
  -3  -1  -1  162.73    2.17
   3  -1   1  161.02    2.18
  -3  -1  -1  161.19    2.18
   3  -1   1  164.45    2.17
  -3  -1  -1  163.20    2.19
  -3  -1  -1  162.20    2.17
  -3   1  -1  160.11    2.17
   3   1   1  162.84    2.17
   3   1   1  163.44    2.19
  -3   1  -1  160.38    2.17
   3   1   1  161.33    2.18
  -3   1  -1  164.91    2.19
  -3   1  -1  161.28    2.20
   5  -1   1   25.48    0.37
  -5  -1  -1   25.41    0.38
  -5  -1  -1   25.28    0.37
  -5  -1  -1   25.52    0.37
   5  -1   1   24.90    0.38
   5  -1   1   24.96    0.38
  -5  -1  -1   24.96    0.37
  -5  -1  -1   25.40    0.37
   5   1   1   24.92    0.38
  -5   1  -1   25.56    0.38
  -5   1  -1   25.21    0.37
   5   1   1   25.45    0.38
   5   1   1   25.33    0.37
   5   1   1   25.50    0.38
  -5   1  -1   25.18    0.37
  -7  -1  -1   91.64    1.27
   7  -1   1   91.50    1.27
   7  -1   1   92.53    1.27
  -7  -1  -1   92.95    1.27
   7  -1   1   92.33    1.28
  -7  -1  -1   91.44    1.28
   7  -1   1   92.27    1.29
  -7  -1  -1   91.95    1.27
  -7  -1  -1   92.04    1.26
  -7   1  -1   90.79    1.28
   7   1   1   93.27    1.27
   7   1   1   94.02    1.29
   7   1   1   92.24    1.26
  -7   1  -1   91.45    1.26
   7   1   1   93.04    1.27
   7   1   1   91.80    1.27
  -7   1  -1   92.78    1.26
   9  -1   1   15.60    0.28
   9  -1   1   15.65    0.29
   9  -1   1   15.17    0.27
   9  -1   1   15.39    0.27
  -9  -1  -1   15.34    0.27
  -9  -1  -1   15.38    0.27
  -9  -1  -1   15.17    0.27
   9   1   1   15.24    0.28
  -9   1  -1   15.37    0.27
   9   1   1   15.80    0.29
   9   1   1   15.31    0.27
  -9   1  -1   15.55    0.27
   9   1   1   15.36    0.27
 -11  -1  -1   80.74    1.15
  11  -1   1   80.05    1.17
  11  -1   1   79.44    1.15
 -11  -1  -1   81.36    1.15
  11  -1   1   79.71    1.16
 -11  -1  -1   81.02    1.15
  11   1   1   79.19    1.15
 -11   1  -1   81.11    1.15
  11   1   1   81.84    1.15
 -11   1  -1   80.20    1.15
  11   1   1   81.62    1.17
  13  -1   1    0.86    0.08
 -13  -1  -1    1.15    0.09
 -13  -1  -1    1.30    0.09
  13  -1   1    0.99    0.08
 -13  -1  -1    1.13    0.09
  13  -1   1    1.32    0.10
  13   1   1    1.25    0.09
  13   1   1    1.10    0.09
 -13   1  -1    1.15    0.09
 -13   1  -1    1.20    0.09
  13   1   1    1.14    0.08
  15  -1   1   21.23    0.42
 -15  -1  -1   21.63    0.41
 -15  -1  -1   21.35    0.41
  15  -1   1   20.97    0.41
 -15  -1  -1   21.93    0.41
  15   1   1   20.87    0.41
 -15   1  -1   21.91    0.41
  15   1   1   21.68    0.41
 -15   1  -1   21.96    0.41
 -17  -1  -1    1.14    0.10
  17  -1   1    1.33    0.12
 -17  -1  -1    1.18    0.11
  17  -1   1    1.29    0.11
  17   1   1    1.22    0.11
 -17   1  -1    1.26    0.11
  17   1   1    1.09    0.11
 -17   1  -1    1.09    0.11
  16  -2  -1    0.00    0.05
 -16  -2   1   -0.01    0.05
 -16  -2   1    0.10    0.05
 -16  -2   1    0.00    0.04
  16  -2  -1    0.06    0.05
  16   2  -1    0.03    0.05
  16   2  -1    0.01    0.05
 -16   2   1    0.05    0.05
 -16   2   1   -0.04    0.05
 -14  -2   1    0.14    0.05
 -14  -2   1    0.12    0.05
  14  -2  -1    0.11    0.04
  14  -2  -1    0.19    0.05
 -14  -2   1    0.09    0.04
 -14   2   1    0.08    0.04
 -14   2   1    0.10    0.05
  14   2  -1    0.11    0.05
  14   2  -1    0.19    0.05
 -12  -2   1    0.88    0.07
 -12  -2   1    0.83    0.07
 -12  -2   1    0.98    0.07
  12  -2  -1    0.84    0.08
  12  -2  -1    0.98    0.08
  12  -2  -1    0.82    0.07
  12   2  -1    1.01    0.08
  12   2  -1    0.86    0.08
 -12   2   1    0.90    0.07
 -12   2   1    0.98    0.08
  12   2  -1    0.75    0.07
  10  -2  -1    0.96    0.07
 -10  -2   1    0.77    0.06
 -10  -2   1    0.86    0.06
 -10  -2   1    0.88    0.07
  10  -2  -1    0.92    0.06
  10  -2  -1    0.88    0.07
 -10  -2   1    0.80    0.06
 -10   2   1    0.91    0.06
  10   2  -1    0.84    0.07
  10   2  -1    0.93    0.07
 -10   2   1    0.82    0.06
  10   2  -1    0.92    0.07
   8  -2  -1    0.08    0.02
  -8  -2   1    0.02    0.02
  -8  -2   1    0.04    0.03
  -8  -2   1    0.01    0.02
   8  -2  -1    0.03    0.02
  -8  -2   1   -0.02    0.02
  -8  -2   1    0.04    0.02
   8  -2  -1    0.04    0.02
   8  -2  -1    0.02    0.02
  -8   2   1    0.02    0.02
  -8   2   1    0.02    0.02
   8   2  -1   -0.01    0.02
   8   2  -1    0.01    0.03
   8   2  -1    0.03    0.03
  -8   2   1    0.04    0.02
  -6  -2   1   18.72    0.30
  -6  -2   1   18.83    0.30
  -6  -2   1   18.76    0.29
   6  -2  -1   18.59    0.30
  -6  -2   1   18.88    0.30
  -6  -2   1   18.64    0.31
  -6  -2   1   18.70    0.30
   6  -2  -1   18.68    0.31
   6  -2  -1   18.65    0.29
   6   2  -1   18.82    0.29
  -6   2   1   18.82    0.31
  -6   2   1   18.59    0.29
   6   2  -1   18.28    0.30
   6   2  -1   18.85    0.30
   6   2  -1   18.93    0.31
  -6   2   1   18.63    0.29
   4  -2  -1   23.25    0.34
  -4  -2   1   23.56    0.34
  -4  -2   1   23.06    0.35
  -4  -2   1   22.98    0.35
  -4  -2   1   23.93    0.36
  -4  -2   1   23.52    0.34
  -4  -2   1   23.62    0.35
  -4  -2   1   23.53    0.34
   4  -2  -1   23.48    0.35
  -4   2   1   23.64    0.34
   4   2  -1   23.63    0.36
  -4   2   1   23.77    0.34
  -4   2   1   23.92    0.36
   4   2  -1   23.16    0.35
  -2  -2   1  180.28    2.44
   2  -2  -1  184.07    2.47
  -2  -2   1  181.90    2.46
  -2  -2   1  179.77    2.47
  -2  -2   1  183.44    2.45
  -2  -2   1  178.27    2.44
  -2   2   1  183.72    2.46
   2   2  -1  183.68    2.43
  -2   2   1  183.40    2.45
   2   2  -1  182.34    2.44
  -2   2   1  184.23    2.45
   2   2  -1  182.72    2.47
   2   2  -1  181.30    2.42
   2   2  -1  181.75    2.45
   0  -2   1   29.28    0.41
   0  -2  -1   29.74    0.41
   0  -2  -1   29.48    0.41
   0  -2   1   29.42    0.41
   0   2  -1   29.44    0.40
   0   2  -1   29.70    0.41
   0   2  -1   29.39    0.41
   0   2  -1   29.75    0.41
  -2  -2  -1  113.69    1.53
  -2  -2  -1  114.29    1.54
   2  -2   1  113.64    1.53
  -2  -2  -1  113.89    1.53
  -2  -2  -1  114.51    1.54
  -2  -2  -1  113.39    1.53
  -2   2  -1  111.93    1.53
  -2   2  -1  114.51    1.52
   2   2   1  117.08    1.54
   2   2   1  115.02    1.54
   2   2   1  114.09    1.54
  -2   2  -1  115.73    1.53
   2   2   1  116.37    1.54
   2   2   1  116.93    1.53
   4  -2   1    2.37    0.06
  -4  -2  -1    2.36    0.06
  -4  -2  -1    2.32    0.06
  -4  -2  -1    2.37    0.06
  -4  -2  -1    2.33    0.06
  -4  -2  -1    2.42    0.07
  -4  -2  -1    2.21    0.06
  -4  -2  -1    2.35    0.06
   4  -2   1    2.26    0.06
  -4   2  -1    2.29    0.06
   4   2   1    2.35    0.07
  -4   2  -1    2.37    0.07
   4   2   1    2.37    0.06
  -4   2  -1    2.33    0.06
   6  -2   1   15.84    0.27
  -6  -2  -1   15.92    0.25
   6  -2   1   15.57    0.25
  -6  -2  -1   15.82    0.25
  -6  -2  -1   15.63    0.26
  -6  -2  -1   16.18    0.27
  -6  -2  -1   15.86    0.26
  -6  -2  -1   15.63    0.25
   6  -2   1   15.73    0.26
   6   2   1   15.89    0.25
  -6   2  -1   15.62    0.27
   6   2   1   15.60    0.26
   6   2   1   15.78    0.27
  -6   2  -1   15.44    0.25
  -6   2  -1   15.60    0.25
   6   2   1   15.80    0.26
   8  -2   1    1.85    0.08
  -8  -2  -1    1.70    0.07
  -8  -2  -1    1.88    0.07
  -8  -2  -1    1.80    0.08
  -8  -2  -1    1.90    0.07
   8  -2   1    2.05    0.07
   8  -2   1    1.73    0.08
  -8  -2  -1    1.92    0.07
   8  -2   1    1.82    0.08
   8   2   1    1.87    0.08
  -8   2  -1    1.87    0.07
   8   2   1    1.96    0.08
  -8   2  -1    1.81    0.07
   8   2   1    1.88    0.07
  -8   2  -1    1.87    0.08
   8   2   1    1.90    0.08
  10  -2   1    4.04    0.12
 -10  -2  -1    3.98    0.12
  10  -2   1    3.93    0.13
 -10  -2  -1    4.01    0.12
 -10  -2  -1    3.96    0.12
  10  -2   1    3.93    0.12
  10   2   1    3.94    0.13
  10   2   1    4.00    0.12
 -10   2  -1    3.91    0.12
 -10   2  -1    4.20    0.12
  10   2   1    4.12    0.12
 -12  -2  -1    0.32    0.05
  12  -2   1    0.29    0.05
  12  -2   1    0.35    0.05
 -12  -2  -1    0.26    0.05
  12  -2   1    0.30    0.05
 -12  -2  -1    0.36    0.05
 -12   2  -1    0.24    0.05
  12   2   1    0.37    0.05
  12   2   1    0.45    0.06
  12   2   1    0.24    0.05
 -12   2  -1    0.36    0.06
 -14  -2  -1    8.32    0.21
  14  -2   1    8.07    0.22
  14  -2   1    8.36    0.22
 -14  -2  -1    8.42    0.21
 -14  -2  -1    8.33    0.21
 -14   2  -1    8.47    0.22
 -14   2  -1    8.33    0.22
  14   2   1    8.01    0.21
  14   2   1    8.46    0.22
 -16  -2  -1    2.95    0.14
  16  -2   1    3.09    0.14
  16  -2   1    3.11    0.15
 -16  -2  -1    3.34    0.15
 -16  -2  -1    3.41    0.15
 -16   2  -1    3.22    0.15
  16   2   1    3.34    0.15
 -16   2  -1    3.19    0.15
  16   2   1    3.16    0.15
 -17  -3   1    0.91    0.09
  17  -3  -1    0.97    0.10
  17  -3  -1    0.76    0.09
  17   3  -1    0.82    0.10
  17   3  -1    1.13    0.11
 -15  -3   1    2.53    0.12
  15  -3  -1    2.68    0.13
 -15  -3   1    2.80    0.13
  15  -3  -1    2.73    0.13
 -15  -3   1    2.63    0.13
 -15   3   1    2.53    0.13
 -15   3   1    2.93    0.13
  15   3  -1    2.59    0.13
  15   3  -1    2.51    0.13
 -13  -3   1    0.55    0.07
  13  -3  -1    0.54    0.07
  13  -3  -1    0.41    0.06
  13  -3  -1    0.53    0.07
 -13  -3   1    0.54    0.07
 -13  -3   1    0.49    0.06
 -13   3   1    0.37    0.06
  13   3  -1    0.44    0.07
  13   3  -1    0.54    0.07
  13   3  -1    0.61    0.07
 -13   3   1    0.51    0.07
 -11  -3   1    5.54    0.15
  11  -3  -1    5.46    0.15
 -11  -3   1    5.41    0.15
  11  -3  -1    5.32    0.16
 -11  -3   1    5.50    0.15
 -11  -3   1    5.63    0.15
  11  -3  -1    5.54    0.15
  11   3  -1    5.42    0.16
  11   3  -1    5.44    0.15
 -11   3   1    5.44    0.15
 -11   3   1    5.49    0.15
  11   3  -1    5.49    0.15
  -9  -3   1   15.40    0.28
  -9  -3   1   15.25    0.27
   9  -3  -1   14.88    0.28
   9  -3  -1   15.19    0.28
   9  -3  -1   15.20    0.27
  -9  -3   1   14.88    0.28
  -9  -3   1   15.26    0.27
  -9  -3   1   14.97    0.27
  -9   3   1   15.15    0.27
  -9   3   1   14.93    0.27
   9   3  -1   15.52    0.29
   9   3  -1   15.42    0.27
   7  -3  -1   82.33    1.15
  -7  -3   1   84.40    1.15
  -7  -3   1   82.06    1.15
   7  -3  -1   82.34    1.16
  -7  -3   1   83.28    1.15
   7  -3  -1   84.38    1.15
  -7  -3   1   83.02    1.15
  -7  -3   1   83.99    1.16
  -7  -3   1   83.85    1.17
  -7   3   1   81.95    1.17
   7   3  -1   83.22    1.17
  -7   3   1   82.23    1.15
  -7   3   1   80.52    1.14
  -5  -3   1    3.69    0.09
  -5  -3   1    3.96    0.09
  -5  -3   1    3.88    0.10
   5  -3  -1    4.00    0.10
  -5  -3   1    3.85    0.09
  -5  -3   1    3.90    0.10
  -5  -3   1    3.96    0.10
  -5  -3   1    3.90    0.09
   5  -3  -1    3.85    0.09
   5   3  -1    3.94    0.09
   5   3  -1    3.71    0.09
   5   3  -1    3.98    0.10
  -5   3   1    3.78    0.10
  -5   3   1    3.82    0.09
   5   3  -1    3.88    0.09
  -5   3   1    3.90    0.09
  -3  -3   1   10.78    0.18
   3  -3  -1   10.66    0.17
  -3  -3   1   10.78    0.18
  -3  -3   1   10.71    0.18
   3  -3  -1   10.87    0.18
  -3  -3   1   10.83    0.18
  -3   3   1   11.03    0.18
   3   3  -1   10.91    0.18
   3   3  -1   10.72    0.19
   3   3  -1   10.84    0.18
  -3   3   1   10.94    0.18
   3   3  -1   10.76    0.18
  -1  -3   1   16.17    0.24
   1  -3  -1   15.70    0.24
   1  -3  -1   15.91    0.23
  -1  -3   1   15.82    0.24
  -1  -3   1   15.73    0.24
  -1  -3   1   15.74    0.24
   1  -3  -1   15.98    0.24
   1   3  -1   15.72    0.23
  -1   3   1   15.91    0.23
  -1   3   1   15.90    0.24
  -1   3   1   15.90    0.23
   1   3  -1   15.62    0.24
   1   3  -1   15.81    0.24
   1   3  -1   15.76    0.24
  -1  -3  -1   81.02    1.08
   1  -3   1   79.24    1.08
   1  -3   1   81.01    1.08
   1  -3   1   79.24    1.08
  -1  -3  -1   80.38    1.08
  -1  -3  -1   80.75    1.08
  -1  -3  -1   81.17    1.08
   1   3   1   80.90    1.08
   1   3   1   80.35    1.08
  -1   3  -1   79.01    1.08
   1   3   1   79.92    1.08
  -1   3  -1   79.65    1.08
  -1   3  -1   79.95    1.08
   1   3   1   81.01    1.08
  -3  -3  -1    0.00    0.01
  -3  -3  -1    0.00    0.01
  -3  -3  -1    0.00    0.01
   3  -3   1    0.00    0.01
  -3  -3  -1    0.01    0.01
   3  -3   1    0.01    0.01
   3   3   1    0.00    0.01
  -3   3  -1    0.03    0.01
   3   3   1    0.00    0.01
   3   3   1    0.01    0.01
  -3   3  -1    0.03    0.01
   3   3   1    0.02    0.01
   5  -3   1    4.28    0.10
  -5  -3  -1    4.34    0.11
   5  -3   1    4.09    0.09
  -5  -3  -1    4.22    0.10
  -5  -3  -1    4.24    0.10
  -5  -3  -1    4.16    0.10
  -5  -3  -1    4.25    0.09
  -5  -3  -1    4.23    0.10
  -5  -3  -1    4.17    0.10
  -5   3  -1    4.20    0.09
  -5   3  -1    4.24    0.10
   5   3   1    4.26    0.10
   5   3   1    4.23    0.11
   5   3   1    4.24    0.10
   5   3   1    4.33    0.10
  -5   3  -1    4.39    0.11
  -7  -3  -1   12.04    0.23
  -7  -3  -1   11.68    0.21
   7  -3   1   11.80    0.21
   7  -3   1   11.69    0.22
  -7  -3  -1   11.90    0.21
  -7  -3  -1   12.26    0.22
  -7  -3  -1   12.18    0.22
  -7  -3  -1   12.08    0.21
   7  -3   1   11.86    0.22
   7   3   1   11.49    0.22
   7   3   1   12.08    0.23
   7   3   1   12.07    0.21
  -7   3  -1   11.81    0.23
  -7   3  -1   11.79    0.21
  -7   3  -1   11.66    0.21
  -9  -3  -1    0.00    0.03
  -9  -3  -1   -0.01    0.02
   9  -3   1    0.02    0.03
  -9  -3  -1    0.01    0.03
  -9  -3  -1    0.02    0.03
   9  -3   1    0.01    0.03
   9  -3   1    0.00    0.02
  -9  -3  -1    0.01    0.02
   9   3   1   -0.03    0.03
  -9   3  -1    0.03    0.03
   9   3   1   -0.04    0.03
  -9   3  -1   -0.02    0.03
 -11  -3  -1    6.97    0.17
 -11  -3  -1    6.95    0.17
  11  -3   1    6.34    0.17
 -11  -3  -1    6.63    0.17
  11  -3   1    6.53    0.18
  11  -3   1    6.64    0.17
 -11  -3  -1    6.82    0.17
 -11   3  -1    6.67    0.17
  11   3   1    6.48    0.17
  11   3   1    6.66    0.17
 -11   3  -1    6.57    0.17
  11   3   1    6.69    0.18
  13  -3   1    5.36    0.16
 -13  -3  -1    5.87    0.17
 -13  -3  -1    5.78    0.17
  13  -3   1    5.59    0.18
  13  -3   1    5.56    0.17
 -13  -3  -1    5.75    0.17
  13   3   1    5.85    0.18
 -13   3  -1    5.70    0.17
  13   3   1    5.64    0.17
 -13   3  -1    5.67    0.17
  13   3   1    5.83    0.17
 -15  -3  -1    0.42    0.07
 -15  -3  -1    0.42    0.07
 -15  -3  -1    0.53    0.07
  15  -3   1    0.38    0.07
  15  -3   1    0.43    0.08
  15   3   1    0.52    0.07
 -15   3  -1    0.46    0.08
 -15   3  -1    0.37    0.07
  15   3   1    0.34    0.07
 -17  -3  -1    0.02    0.07
  17  -3   1   -0.03    0.05
 -17  -3  -1   -0.05    0.05
  17  -3   1   -0.05    0.05
 -17  -3  -1   -0.12    0.07
  17   3   1    0.01    0.06
  16  -4  -1   -0.04    0.04
 -16  -4   1    0.01    0.05
 -16  -4   1    0.10    0.05
 -16  -4   1   -0.03    0.04
  16  -4  -1    0.04    0.05
 -16   4   1    0.04    0.05
  16   4  -1    0.07    0.05
  16   4  -1   -0.03    0.05
  16   4  -1    0.00    0.05
  16   4  -1   -0.02    0.05
 -16   4   1    0.01    0.05
  14  -4  -1    2.18    0.11
 -14  -4   1    2.25    0.12
  14  -4  -1    2.48    0.12
 -14  -4   1    2.27    0.12
 -14  -4   1    2.25    0.12
 -14   4   1    2.10    0.12
  14   4  -1    2.30    0.12
  14   4  -1    2.07    0.12
  14   4  -1    2.23    0.12
 -14   4   1    1.99    0.11
  14   4  -1    2.33    0.12
 -12  -4   1    4.25    0.14
 -12  -4   1    4.15    0.14
 -12  -4   1    4.12    0.14
  12  -4  -1    4.20    0.14
  12  -4  -1    4.10    0.15
  12  -4  -1    4.06    0.14
 -12  -4   1    4.00    0.14
 -12   4   1    4.19    0.14
  12   4  -1    3.95    0.14
  12   4  -1    4.00    0.14
  12   4  -1    4.11    0.15
  12   4  -1    4.15    0.14
 -12   4   1    4.26    0.14
  12   4  -1    4.18    0.14
 -10  -4   1    1.67    0.09
 -10  -4   1    1.63    0.08
 -10  -4   1    1.77    0.08
  10  -4  -1    1.72    0.08
  10  -4  -1    1.55    0.09
 -10  -4   1    1.68    0.08
  10  -4  -1    1.66    0.08
 -10  -4   1    1.74    0.09
  10   4  -1    1.63    0.08
  10   4  -1    1.64    0.08
 -10   4   1    1.68    0.08
  10   4  -1    1.68    0.08
 -10   4   1    1.80    0.09
  10   4  -1    1.74    0.09
   8  -4  -1    0.73    0.06
  -8  -4   1    0.66    0.05
  -8  -4   1    0.61    0.05
   8  -4  -1    0.69    0.05
  -8  -4   1    0.70    0.06
  -8  -4   1    0.73    0.06
  -8  -4   1    0.72    0.06
   8  -4  -1    0.72    0.06
   8   4  -1    0.58    0.07
  -8   4   1    0.81    0.06
   8   4  -1    0.75    0.06
  -8   4   1    0.71    0.06
   8   4  -1    0.71    0.06
   6  -4  -1    7.40    0.15
   6  -4  -1    7.19    0.15
  -6  -4   1    7.34    0.15
  -6  -4   1    7.44    0.16
  -6  -4   1    7.43    0.15
   6  -4  -1    7.22    0.16
  -6  -4   1    7.45    0.16
  -6  -4   1    7.05    0.15
  -6  -4   1    7.02    0.15
  -6   4   1    7.01    0.15
   6   4  -1    7.24    0.15
  -6   4   1    7.09    0.16
   6   4  -1    7.29    0.16
  -6   4   1    7.04    0.15
   6   4  -1    7.08    0.15
   6   4  -1    7.25    0.15
   4  -4  -1   32.63    0.49
   4  -4  -1   32.59    0.48
  -4  -4   1   33.13    0.48
  -4  -4   1   32.40    0.48
  -4  -4   1   33.04    0.48
  -4  -4   1   33.09    0.49
  -4   4   1   33.36    0.48
   4   4  -1   32.97    0.48
  -4   4   1   32.90    0.48
   4   4  -1   32.52    0.48
   4   4  -1   32.79    0.49
   4   4  -1   32.69    0.48
  -2  -4   1  235.77    3.19
  -2  -4   1  237.55    3.17
  -2  -4   1  240.16    3.17
  -2  -4   1  237.18    3.19
   2  -4  -1  240.17    3.18
   2  -4  -1  239.71    3.20
  -2   4   1  235.52    3.19
  -2   4   1  235.43    3.19
   2   4  -1  237.32    3.16
   2   4  -1  235.09    3.17
   2   4  -1  235.96    3.18
   0  -4  -1   27.23    0.39
   0  -4   1   26.74    0.39
   0  -4   1   26.37    0.39
   0  -4   1   27.05    0.39
   0  -4  -1   27.60    0.39
   0  -4  -1   27.00    0.39
   0   4  -1   26.61    0.39
   0   4  -1   26.79    0.39
   0   4   1   26.87    0.39
   0   4   1   26.78    0.39
   0   4   1   27.03    0.39
   0   4  -1   26.87    0.39
  -2  -4  -1  143.84    1.92
  -2  -4  -1  142.23    1.92
  -2  -4  -1  144.44    1.91
   2  -4   1  141.72    1.91
  -2  -4  -1  143.45    1.91
   2  -4   1  141.22    1.92
  -2   4  -1  143.93    1.91
   2   4   1  144.64    1.92
   2   4   1  143.82    1.91
  -2   4  -1  142.15    1.91
   2   4   1  142.31    1.91
  -4  -4  -1    9.21    0.17
  -4  -4  -1    9.02    0.16
  -4  -4  -1    8.95    0.17
   4  -4   1    9.14    0.17
   4  -4   1    9.31    0.16
  -4  -4  -1    9.06    0.16
   4   4   1    9.15    0.16
  -4   4  -1    9.10    0.16
   4   4   1    9.25    0.17
   4   4   1    9.17    0.18
  -4   4  -1    9.12    0.16
   4   4   1    9.29    0.16
  -6  -4  -1   42.18    0.61
  -6  -4  -1   42.28    0.61
  -6  -4  -1   42.47    0.61
   6  -4   1   41.83    0.61
  -6  -4  -1   42.01    0.61
  -6  -4  -1   42.49    0.62
  -6  -4  -1   42.24    0.62
   6  -4   1   42.60    0.62
   6  -4   1   42.49    0.62
  -6   4  -1   41.61    0.61
   6   4   1   42.57    0.61
   6   4   1   42.21    0.61
   6   4   1   41.99    0.63
  -6   4  -1   41.67    0.63
  -6   4  -1   42.37    0.61
   6   4   1   41.81    0.62
  -8  -4  -1    2.14    0.08
  -8  -4  -1    2.13    0.09
   8  -4   1    2.12    0.08
   8  -4   1    2.11    0.08
  -8  -4  -1    2.09    0.08
  -8  -4  -1    2.11    0.08
   8  -4   1    1.98    0.08
  -8  -4  -1    2.18    0.08
  -8   4  -1    2.16    0.08
   8   4   1    2.00    0.08
   8   4   1    2.03    0.09
   8   4   1    2.07    0.08
  -8   4  -1    2.20    0.08
 -10  -4  -1    0.03    0.03
 -10  -4  -1    0.06    0.04
  10  -4   1    0.00    0.04
 -10  -4  -1    0.04    0.03
 -10  -4  -1   -0.01    0.03
 -10  -4  -1    0.03    0.03
  10  -4   1    0.00    0.04
  10  -4   1    0.03    0.04
  10   4   1    0.01    0.03
 -10   4  -1   -0.03    0.03
  10   4   1   -0.05    0.04
 -10   4  -1   -0.04    0.03
  10   4   1    0.05    0.03
  10   4   1   -0.04    0.04
  12  -4   1    1.47    0.09
 -12  -4  -1    1.42    0.09
 -12  -4  -1    1.51    0.09
 -12  -4  -1    1.26    0.09
 -12  -4  -1    1.38    0.09
  12  -4   1    1.48    0.10
  12  -4   1    1.45    0.09
  12   4   1    1.39    0.09
  12   4   1    1.28    0.09
  12   4   1    1.35    0.10
 -12   4  -1    1.46    0.09
 -12   4  -1    1.50    0.09
  14  -4   1    1.96    0.11
 -14  -4  -1    2.14    0.12
  14  -4   1    1.90    0.11
 -14  -4  -1    1.92    0.11
 -14  -4  -1    1.99    0.11
  14   4   1    1.89    0.12
 -14   4  -1    1.60    0.11
  14   4   1    2.14    0.11
  14   4   1    1.93    0.11
 -14   4  -1    1.96    0.12
  14   4   1    2.05    0.11
  16  -4   1   -0.03    0.05
  16  -4   1    0.09    0.05
 -16  -4  -1    0.09    0.05
 -16  -4  -1    0.09    0.06
 -16  -4  -1    0.11    0.05
  16   4   1    0.11    0.06
  16   4   1    0.07    0.06
  16   4   1    0.06    0.06
 -16   4  -1    0.07    0.06
  16   4   1   -0.01    0.05
 -16   4  -1    0.01    0.05
 -15  -5   1    0.06    0.05
 -15  -5   1    0.00    0.04
  15  -5  -1   -0.02    0.05
 -15  -5   1   -0.06    0.04
  15  -5  -1    0.00    0.04
 -15   5   1    0.07    0.05
  15   5  -1    0.06    0.05
 -15   5   1    0.01    0.05
  15   5  -1   -0.05    0.04
  15   5  -1    0.00    0.05
  15   5  -1    0.08    0.05
 -13  -5   1    6.71    0.19
 -13  -5   1    6.80    0.19
 -13  -5   1    7.15    0.20
  13  -5  -1    7.06    0.20
 -13  -5   1    7.35    0.20
  13  -5  -1    7.24    0.19
  13   5  -1    6.95    0.19
 -13   5   1    6.84    0.19
 -13   5   1    6.93    0.19
  13   5  -1    6.97    0.19
  13   5  -1    7.25    0.20
  13   5  -1    6.98    0.20
 -11  -5   1    0.28    0.05
  11  -5  -1    0.28    0.05
  11  -5  -1    0.28    0.05
 -11  -5   1    0.22    0.05
 -11  -5   1    0.24    0.05
 -11  -5   1    0.27    0.05
  11  -5  -1    0.13    0.04
 -11  -5   1    0.27    0.05
  11   5  -1    0.25    0.06
  11   5  -1    0.26    0.05
  11   5  -1    0.35    0.06
 -11   5   1    0.27    0.05
 -11   5   1    0.30    0.05
  11   5  -1    0.21    0.05
  -9  -5   1    1.79    0.09
   9  -5  -1    1.76    0.09
   9  -5  -1    1.72    0.08
  -9  -5   1    1.69    0.08
  -9  -5   1    1.87    0.09
  -9  -5   1    1.81    0.08
  -9  -5   1    1.73    0.08
   9  -5  -1    1.68    0.08
  -9   5   1    1.71    0.08
  -9   5   1    1.71    0.08
   9   5  -1    1.55    0.08
   9   5  -1    1.66    0.08
  -7  -5   1    4.57    0.12
  -7  -5   1    4.75    0.12
   7  -5  -1    4.68    0.13
  -7  -5   1    4.81    0.12
  -7  -5   1    4.57    0.12
  -7  -5   1    4.52    0.13
   7  -5  -1    4.73    0.12
  -7  -5   1    4.72    0.13
   7  -5  -1    4.61    0.12
  -7   5   1    4.56    0.12
   7   5  -1    4.65    0.12
   7   5  -1    4.55    0.12
  -7   5   1    4.66    0.12
   7   5  -1    4.58    0.14
  -5  -5   1    3.16    0.09
   5  -5  -1    3.28    0.10
  -5  -5   1    3.30    0.10
  -5  -5   1    3.41    0.10
   5  -5  -1    3.19    0.09
  -5  -5   1    3.25    0.09
   5  -5  -1    3.29    0.09
   5   5  -1    3.16    0.09
  -5   5   1    3.30    0.09
  -5   5   1    3.24    0.09
   5   5  -1    3.22    0.09
   5   5  -1    3.25    0.09
   5   5  -1    3.20    0.10
   3  -5  -1   24.74    0.38
   3  -5  -1   24.69    0.38
  -3  -5   1   25.29    0.39
  -3  -5   1   25.35    0.38
  -3  -5   1   25.35    0.39
  -3  -5   1   24.65    0.38
  -3   5   1   25.31    0.38
   3   5  -1   24.97    0.38
   3   5  -1   24.40    0.38
  -3   5   1   25.12    0.38
   3   5  -1   24.77    0.38
   1  -5  -1    1.81    0.06
   1  -5  -1    1.88    0.06
   1  -5  -1    1.81    0.06
  -1  -5   1    1.74    0.06
  -1  -5   1    1.76    0.06
  -1  -5   1    1.72    0.06
  -1   5   1    1.91    0.06
  -1   5   1    1.77    0.06
   1   5  -1    1.75    0.06
   1   5  -1    1.67    0.06
   1   5  -1    1.70    0.06
   1  -5   1  137.17    1.87
  -1  -5  -1  139.31    1.87
  -1  -5  -1  140.34    1.88
   1  -5   1  139.99    1.88
   1  -5   1  138.51    1.88
  -1  -5  -1  141.70    1.88
  -1   5  -1  138.92    1.87
  -1   5  -1  140.25    1.87
   1   5   1  138.63    1.87
   1   5   1  138.96    1.87
   1   5   1  139.29    1.88
  -3  -5  -1    1.16    0.05
   3  -5   1    1.18    0.05
  -3  -5  -1    1.15    0.05
   3  -5   1    1.22    0.05
  -3  -5  -1    1.16    0.05
  -3  -5  -1    1.22    0.05
   3   5   1    1.19    0.05
  -3   5  -1    1.18    0.05
   3   5   1    1.21    0.05
   3   5   1    1.25    0.05
  -3   5  -1    1.22    0.05
  -5  -5  -1    0.07    0.02
  -5  -5  -1    0.11    0.02
   5  -5   1    0.08    0.03
   5  -5   1    0.08    0.03
   5  -5   1    0.08    0.02
  -5  -5  -1    0.16    0.03
  -5  -5  -1    0.10    0.02
   5   5   1    0.11    0.03
   5   5   1    0.13    0.03
  -5   5  -1    0.07    0.03
   5   5   1    0.14    0.03
  -5   5  -1    0.10    0.03
   5   5   1    0.08    0.02
  -7  -5  -1   19.19    0.33
   7  -5   1   19.57    0.32
  -7  -5  -1   19.26    0.32
  -7  -5  -1   19.43    0.32
   7  -5   1   18.93    0.33
  -7  -5  -1   19.49    0.33
  -7  -5  -1   19.65    0.34
  -7  -5  -1   18.91    0.32
   7  -5   1   19.07    0.33
   7   5   1   19.52    0.32
   7   5   1   19.70    0.35
  -7   5  -1   19.28    0.32
  -7   5  -1   18.79    0.32
   7   5   1   19.43    0.32
   9  -5   1    1.45    0.08
  -9  -5  -1    1.42    0.08
  -9  -5  -1    1.40    0.08
  -9  -5  -1    1.37    0.08
   9  -5   1    1.29    0.08
  -9  -5  -1    1.49    0.08
   9  -5   1    1.49    0.08
  -9  -5  -1    1.45    0.08
  -9   5  -1    1.35    0.08
   9   5   1    1.42    0.08
   9   5   1    1.20    0.07
  -9   5  -1    1.39    0.08
 -11  -5  -1    5.57    0.17
 -11  -5  -1    5.48    0.16
 -11  -5  -1    5.50    0.16
 -11  -5  -1    5.58    0.16
  11  -5   1    5.44    0.16
  11  -5   1    5.48    0.17
 -11  -5  -1    6.02    0.16
  11  -5   1    5.57    0.16
  11   5   1    5.69    0.16
 -11   5  -1    5.60    0.16
  11   5   1    5.63    0.16
  11   5   1    5.61    0.16
 -11   5  -1    5.67    0.16
  11   5   1    5.70    0.17
 -13  -5  -1    0.39    0.06
  13  -5   1    0.39    0.06
 -13  -5  -1    0.61    0.07
  13  -5   1    0.47    0.07
 -13  -5  -1    0.38    0.06
 -13  -5  -1    0.40    0.06
  13   5   1    0.46    0.07
  13   5   1    0.43    0.07
  13   5   1    0.53    0.07
 -13   5  -1    0.41    0.07
 -13   5  -1    0.46    0.07
  13   5   1    0.38    0.06
  15  -5   1    1.18    0.10
  15  -5   1    1.35    0.10
 -15  -5  -1    1.34    0.11
 -15  -5  -1    1.13    0.10
 -15  -5  -1    1.08    0.10
 -15   5  -1    1.11    0.10
  15   5   1    1.40    0.11
  15   5   1    1.47    0.11
  15   5   1    1.21    0.11
 -15   5  -1    1.38    0.11
  15   5   1    1.28    0.11
  16  -6  -1    0.08    0.06
  16  -6  -1    0.09    0.06
 -16  -6   1    0.06    0.05
  16   6  -1   -0.04    0.05
  16   6  -1   -0.03    0.06
 -14  -6   1   -0.01    0.04
  14  -6  -1    0.00    0.05
 -14  -6   1    0.08    0.04
 -14  -6   1    0.01    0.05
 -14  -6   1   -0.06    0.04
  14  -6  -1    0.05    0.05
 -14   6   1    0.01    0.05
  14   6  -1   -0.06    0.05
  14   6  -1   -0.02    0.05
  14   6  -1   -0.05    0.05
  14   6  -1    0.00    0.05
 -14   6   1    0.03    0.05
  12  -6  -1    0.36    0.06
 -12  -6   1    0.38    0.06
 -12  -6   1    0.42    0.06
 -12  -6   1    0.39    0.06
 -12  -6   1    0.37    0.06
  12  -6  -1    0.45    0.06
 -12  -6   1    0.45    0.06
  12  -6  -1    0.34    0.06
  12   6  -1    0.34    0.06
  12   6  -1    0.54    0.07
 -12   6   1    0.33    0.06
 -12   6   1    0.42    0.06
  12   6  -1    0.46    0.07
  12   6  -1    0.47    0.06
 -10  -6   1    4.97    0.15
 -10  -6   1    4.76    0.14
 -10  -6   1    5.02    0.16
  10  -6  -1    5.03    0.15
 -10  -6   1    5.00    0.15
 -10  -6   1    4.85    0.14
  10  -6  -1    4.81    0.15
  10  -6  -1    4.87    0.16
  10   6  -1    5.11    0.15
 -10   6   1    4.86    0.14
  10   6  -1    4.67    0.14
 -10   6   1    5.01    0.15
  -8  -6   1    4.04    0.12
   8  -6  -1    4.01    0.12
  -8  -6   1    4.30    0.13
   8  -6  -1    3.95    0.12
  -8  -6   1    4.19    0.13
   8  -6  -1    4.17    0.13
   8   6  -1    4.05    0.12
   8   6  -1    4.19    0.12
  -8   6   1    4.22    0.12
  -8   6   1    4.06    0.12
  -6  -6   1   71.84    1.01
  -6  -6   1   70.04    1.00
  -6  -6   1   70.12    1.01
   6  -6  -1   70.43    1.00
  -6  -6   1   71.51    1.00
   6  -6  -1   70.50    1.00
   6  -6  -1   69.59    1.01
   6   6  -1   69.57    1.00
  -6   6   1   70.71    1.00
   6   6  -1   69.66    1.00
  -6   6   1   70.53    1.00
   6   6  -1   71.49    1.02
   4  -6  -1    9.53    0.18
  -4  -6   1    9.27    0.18
   4  -6  -1    9.32    0.18
  -4  -6   1    9.31    0.19
   4  -6  -1    9.22    0.19
  -4  -6   1    9.48    0.18
  -4  -6   1    9.35    0.19
   4   6  -1    9.27    0.18
   4   6  -1    9.42    0.18
   4   6  -1    8.60    0.22
  -4   6   1    9.20    0.18
  -4   6   1    9.32    0.18
  -2  -6   1   30.69    0.46
  -2  -6   1   31.07    0.47
   2  -6  -1   30.79    0.46
  -2  -6   1   30.41    0.46
  -2  -6   1   30.50    0.46
   2  -6  -1   30.56    0.47
  -2  -6   1   31.21    0.47
   2  -6  -1   30.78    0.47
   2  -6  -1   31.35    0.46
  -2   6   1   31.31    0.46
   2   6  -1   31.31    0.47
   2   6  -1   30.88    0.46
   2   6  -1   30.70    0.46
  -2   6   1   31.14    0.46
   0  -6  -1   38.71    0.56
   0  -6   1   38.86    0.57
   0  -6  -1   38.83    0.57
   0  -6   1   38.92    0.57
   0  -6  -1   38.87    0.57
   0  -6   1   38.37    0.57
   0  -6   1   38.98    0.56
   0   6   1   39.63    0.57
   0   6   1   38.87    0.56
   0   6  -1   38.88    0.57
   0   6  -1   38.65    0.56
   0   6  -1   38.22    0.56
   0   6   1   38.47    0.56
   2  -6   1   45.13    0.65
  -2  -6  -1   45.90    0.66
  -2  -6  -1   45.52    0.66
   2  -6   1   45.07    0.66
  -2  -6  -1   45.13    0.65
   2  -6   1   45.34    0.66
  -2  -6  -1   46.30    0.65
  -2  -6  -1   45.58    0.65
   2  -6   1   45.44    0.65
   2   6   1   45.52    0.65
   2   6   1   45.22    0.65
  -2   6  -1   44.88    0.65
   2   6   1   45.44    0.66
  -2   6  -1   45.23    0.65
   4  -6   1    6.29    0.15
   4  -6   1    6.30    0.14
   4  -6   1    6.27    0.14
  -4  -6  -1    6.34    0.14
  -4  -6  -1    6.46    0.14
  -4  -6  -1    6.31    0.14
  -4  -6  -1    6.55    0.14
   4   6   1    6.36    0.14
  -4   6  -1    6.41    0.14
   4   6   1    6.41    0.14
  -4   6  -1    6.28    0.14
   4   6   1    6.46    0.14
  -6  -6  -1   13.76    0.25
   6  -6   1   13.45    0.25
   6  -6   1   13.43    0.24
  -6  -6  -1   13.61    0.25
   6  -6   1   13.12    0.25
  -6  -6  -1   13.45    0.25
  -6  -6  -1   13.57    0.24
   6   6   1   13.84    0.24
   6   6   1   13.30    0.26
  -6   6  -1   13.43    0.24
  -6   6  -1   13.48    0.25
   6   6   1   13.36    0.24
   8  -6   1    5.59    0.15
  -8  -6  -1    5.77    0.15
  -8  -6  -1    5.49    0.15
   8  -6   1    5.57    0.15
  -8  -6  -1    5.42    0.15
   8  -6   1    5.61    0.14
   8   6   1    5.38    0.14
  -8   6  -1    5.72    0.15
  -8   6  -1    5.76    0.14
   8   6   1    5.47    0.14
 -10  -6  -1    5.67    0.16
  10  -6   1    5.63    0.17
  10  -6   1    5.39    0.15
 -10  -6  -1    5.62    0.16
 -10  -6  -1    5.25    0.15
 -10  -6  -1    5.49    0.17
 -10  -6  -1    5.62    0.16
  10  -6   1    5.38    0.16
  10   6   1    5.55    0.15
 -10   6  -1    5.53    0.16
 -10   6  -1    5.44    0.15
  10   6   1    5.75    0.16
  12  -6   1    1.75    0.11
 -12  -6  -1    1.69    0.10
  12  -6   1    1.55    0.10
 -12  -6  -1    1.81    0.10
 -12  -6  -1    1.65    0.10
 -12  -6  -1    1.63    0.10
 -12  -6  -1    1.66    0.10
  12  -6   1    1.62    0.10
  12   6   1    1.77    0.10
  12   6   1    1.73    0.10
  12   6   1    1.59    0.11
  12   6   1    1.53    0.10
 -12   6  -1    1.79    0.11
 -12   6  -1    1.84    0.10
  14  -6   1    2.89    0.13
 -14  -6  -1    3.03    0.14
 -14  -6  -1    2.94    0.14
 -14  -6  -1    3.19    0.14
 -14  -6  -1    3.03    0.14
  14  -6   1    3.00    0.14
  14   6   1    2.85    0.14
  14   6   1    3.25    0.14
 -14   6  -1    3.07    0.14
  14   6   1    3.12    0.13
 -14   6  -1    3.04    0.14
  14   6   1    3.08    0.14
  16  -6   1    1.16    0.11
 -16  -6  -1    1.07    0.12
 -16  -6  -1    1.00    0.12
  16  -6   1    1.08    0.11
  16   6   1    1.20    0.11
  16   6   1    0.99    0.12
  16   6   1    1.05    0.11
  16   6   1    1.06    0.12
  15  -7  -1    0.02    0.05
  15  -7  -1   -0.08    0.05
 -15  -7   1    0.00    0.05
 -15  -7   1   -0.04    0.04
 -15  -7   1    0.04    0.05
  15   7  -1    0.02    0.05
  15   7  -1   -0.03    0.06
 -15   7   1    0.06    0.05
 -15   7   1    0.07    0.05
  15   7  -1   -0.06    0.05
  15   7  -1    0.03    0.05
 -13  -7   1    1.26    0.10
 -13  -7   1    1.31    0.09
 -13  -7   1    1.34    0.10
  13  -7  -1    1.25    0.10
 -13  -7   1    1.37    0.10
  13  -7  -1    1.27    0.10
  13   7  -1    1.32    0.11
  13   7  -1    1.41    0.10
 -13   7   1    1.27    0.10
 -13   7   1    1.28    0.10
  13   7  -1    1.35    0.10
  11  -7  -1    0.02    0.04
  11  -7  -1    0.02    0.04
 -11  -7   1    0.06    0.04
 -11  -7   1    0.01    0.04
 -11  -7   1    0.06    0.04
  11  -7  -1    0.01    0.04
  11   7  -1    0.05    0.04
  11   7  -1    0.04    0.04
 -11   7   1    0.06    0.04
 -11   7   1    0.06    0.04
   9  -7  -1    0.21    0.05
   9  -7  -1    0.22    0.04
  -9  -7   1    0.20    0.04
  -9  -7   1    0.22    0.05
   9  -7  -1    0.24    0.05
  -9  -7   1    0.20    0.04
   9   7  -1    0.16    0.04
  -9   7   1    0.20    0.04
  -9   7   1    0.22    0.04
   9   7  -1    0.18    0.04
  -7  -7   1    1.30    0.07
   7  -7  -1    1.26    0.07
  -7  -7   1    1.31    0.07
   7  -7  -1    1.26    0.07
   7  -7  -1    1.36    0.08
  -7  -7   1    1.17    0.08
   7   7  -1    1.37    0.08
   7   7  -1    1.39    0.08
  -7   7   1    1.22    0.07
  -7   7   1    1.32    0.07
  -5  -7   1    6.72    0.16
  -5  -7   1    6.80    0.16
  -5  -7   1    6.49    0.16
   5  -7  -1    6.64    0.16
   5  -7  -1    6.69    0.15
  -5  -7   1    6.52    0.15
   5  -7  -1    6.55    0.15
  -5   7   1    6.57    0.15
   5   7  -1    6.42    0.15
   5   7  -1    6.64    0.15
  -5   7   1    6.53    0.15
   3  -7  -1    0.27    0.03
  -3  -7   1    0.33    0.04
   3  -7  -1    0.25    0.04
  -3  -7   1    0.38    0.04
  -3  -7   1    0.27    0.03
   3  -7  -1    0.31    0.04
  -3  -7   1    0.28    0.04
  -3  -7   1    0.28    0.03
   3  -7  -1    0.25    0.03
   3   7  -1    0.33    0.04
  -3   7   1    0.38    0.04
   3   7  -1    0.31    0.04
  -3   7   1    0.30    0.04
   1  -7  -1    2.43    0.08
   1  -7  -1    2.50    0.08
   1  -7  -1    2.54    0.08
   1  -7  -1    2.50    0.08
  -1  -7   1    2.46    0.08
  -1  -7   1    2.31    0.08
  -1  -7   1    2.47    0.08
  -1  -7   1    2.52    0.08
  -1   7   1    2.42    0.08
   1   7  -1    2.29    0.08
   1   7  -1    2.46    0.08
  -1   7   1    2.36    0.08
   1  -7   1    6.84    0.15
  -1  -7  -1    6.62    0.14
   1  -7   1    6.61    0.15
  -1  -7  -1    6.52    0.15
  -1  -7  -1    6.82    0.14
   1  -7   1    6.79    0.14
   1  -7   1    6.80    0.15
  -1  -7  -1    6.95    0.15
   1   7   1    6.63    0.15
  -1   7  -1    6.64    0.14
  -1   7  -1    6.41    0.14
   1   7   1    6.72    0.14
   1   7   1    6.91    0.14
  -3  -7  -1    9.54    0.19
   3  -7   1    9.77    0.19
   3  -7   1    9.44    0.19
  -3  -7  -1    9.94    0.19
   3  -7   1    9.79    0.20
  -3  -7  -1    9.73    0.20
  -3  -7  -1    9.69    0.19
  -3  -7  -1    9.77    0.19
   3  -7   1    9.64    0.19
  -3   7  -1    9.71    0.19
  -3   7  -1    9.65    0.19
   3   7   1    9.57    0.19
   3   7   1    9.50    0.19
   5  -7   1   33.20    0.53
   5  -7   1   34.08    0.52
  -5  -7  -1   33.14    0.51
  -5  -7  -1   34.00    0.52
  -5  -7  -1   33.37    0.53
   5  -7   1   33.74    0.51
  -5  -7  -1   33.59    0.52
  -5   7  -1   32.93    0.51
  -5   7  -1   33.56    0.51
   5   7   1   33.02    0.53
   5   7   1   33.41    0.51
   5   7   1   33.43    0.51
  -7  -7  -1   30.27    0.48
  -7  -7  -1   30.45    0.49
   7  -7   1   30.80    0.49
   7  -7   1   30.40    0.50
  -7  -7  -1   29.96    0.50
   7  -7   1   29.71    0.48
  -7   7  -1   30.09    0.48
  -7   7  -1   30.78    0.48
   7   7   1   30.63    0.49
   7   7   1   30.77    0.48
  -9  -7  -1    9.42    0.21
  -9  -7  -1    9.30    0.21
  -9  -7  -1    9.12    0.22
   9  -7   1    8.87    0.21
   9  -7   1    9.26    0.21
   9  -7   1    9.11    0.22
   9   7   1    9.25    0.21
  -9   7  -1    8.98    0.21
   9   7   1    8.89    0.20
  -9   7  -1    8.99    0.21
 -11  -7  -1    5.02    0.16
  11  -7   1    4.76    0.16
 -11  -7  -1    5.02    0.16
  11  -7   1    4.88    0.15
 -11  -7  -1    4.89    0.17
  11  -7   1    5.04    0.17
 -11   7  -1    5.06    0.16
 -11   7  -1    4.92    0.15
  11   7   1    5.11    0.16
  11   7   1    5.03    0.16
  13  -7   1    0.52    0.07
 -13  -7  -1    0.45    0.07
 -13  -7  -1    0.41    0.07
 -13  -7  -1    0.35    0.06
  13  -7   1    0.41    0.07
 -13  -7  -1    0.32    0.06
  13   7   1    0.49    0.07
 -13   7  -1    0.40    0.07
  13   7   1    0.50    0.07
  13   7   1    0.44    0.07
 -13   7  -1    0.37    0.07
 -15  -7  -1    0.53    0.08
  15  -7   1    0.39    0.07
 -15  -7  -1    0.41    0.07
 -15  -7  -1    0.32    0.07
  15  -7   1    0.53    0.08
  15   7   1    0.41    0.07
  15   7   1    0.32    0.07
  15   7   1    0.36    0.07
 -15   7  -1    0.40    0.07
 -15   7  -1    0.50    0.08
  15   7   1    0.44    0.08
  14  -8  -1    0.02    0.05
  14  -8  -1    0.04    0.05
 -14  -8   1    0.03    0.05
  14   8  -1    0.03    0.06
 -14   8   1    0.04    0.05
 -14   8   1   -0.01    0.04
  14   8  -1    0.03    0.05
  14   8  -1    0.01    0.05
  12  -8  -1    0.07    0.05
 -12  -8   1    0.03    0.04
  12  -8  -1    0.07    0.05
 -12  -8   1    0.05    0.04
  12   8  -1    0.11    0.05
 -12   8   1    0.05    0.05
 -12   8   1    0.05    0.05
  12   8  -1    0.02    0.04
  10  -8  -1    0.24    0.05
 -10  -8   1    0.18    0.05
  10  -8  -1    0.27    0.05
 -10  -8   1    0.21    0.05
  10  -8  -1    0.24    0.05
 -10  -8   1    0.09    0.05
 -10   8   1    0.27    0.05
  10   8  -1    0.24    0.05
  10   8  -1    0.38    0.06
 -10   8   1    0.18    0.05
   8  -8  -1    2.08    0.10
   8  -8  -1    2.06    0.09
  -8  -8   1    2.10    0.10
   8  -8  -1    2.07    0.10
  -8  -8   1    2.25    0.10
  -8  -8   1    2.03    0.10
   8   8  -1    2.36    0.10
  -8   8   1    2.44    0.10
   8   8  -1    2.07    0.10
  -8   8   1    2.43    0.10
   6  -8  -1    0.04    0.03
   6  -8  -1    0.07    0.03
  -6  -8   1    0.02    0.03
  -6  -8   1    0.01    0.03
  -6  -8   1    0.02    0.03
   6  -8  -1    0.03    0.03
   6   8  -1    0.05    0.03
   6   8  -1    0.03    0.03
  -6   8   1    0.00    0.03
  -6   8   1    0.02    0.03
   4  -8  -1   27.37    0.44
  -4  -8   1   27.98    0.45
  -4  -8   1   27.63    0.45
  -4  -8   1   26.79    0.44
   4  -8  -1   27.63    0.44
  -4  -8   1   27.29    0.44
   4  -8  -1   27.09    0.45
   4  -8  -1   27.52    0.45
   4   8  -1   26.63    0.43
  -4   8   1   26.90    0.43
   4   8  -1   27.21    0.44
  -4   8   1   27.44    0.44
  -2  -8   1    1.43    0.07
   2  -8  -1    1.45    0.07
  -2  -8   1    1.48    0.07
  -2  -8   1    1.46    0.07
   2  -8  -1    1.53    0.07
   2  -8  -1    1.51    0.07
  -2  -8   1    1.48    0.07
  -2  -8   1    1.61    0.07
   2  -8  -1    1.57    0.07
   2   8  -1    1.49    0.07
  -2   8   1    1.52    0.07
   2   8  -1    1.48    0.07
  -2   8   1    1.38    0.07
   0  -8   1    5.57    0.14
   0  -8   1    5.65    0.14
   0  -8   1    5.51    0.13
   0  -8  -1    5.50    0.13
   0  -8   1    5.68    0.14
   0  -8  -1    5.68    0.14
   0  -8  -1    5.77    0.14
   0  -8  -1    5.47    0.14
   0   8  -1    5.46    0.13
   0   8   1    5.31    0.13
   0   8  -1    5.70    0.13
   0   8   1    5.74    0.13
  -2  -8  -1    1.17    0.06
  -2  -8  -1    1.22    0.07
   2  -8   1    1.26    0.07
  -2  -8  -1    1.31    0.07
   2  -8   1    1.25    0.07
  -2  -8  -1    1.27    0.06
   2  -8   1    1.19    0.07
  -2  -8  -1    1.23    0.06
   2  -8   1    1.14    0.06
  -2   8  -1    1.14    0.06
  -2   8  -1    1.28    0.07
   2   8   1    1.24    0.06
   2   8   1    1.21    0.06
   4  -8   1    2.24    0.09
  -4  -8  -1    2.38    0.09
   4  -8   1    2.42    0.10
   4  -8   1    2.19    0.09
  -4  -8  -1    2.41    0.09
   4  -8   1    2.40    0.09
  -4  -8  -1    2.58    0.09
  -4  -8  -1    2.52    0.09
  -4   8  -1    2.18    0.09
   4   8   1    2.27    0.09
   4   8   1    2.42    0.09
  -4   8  -1    2.25    0.09
  -6  -8  -1    3.82    0.12
   6  -8   1    3.59    0.12
   6  -8   1    3.68    0.13
  -6  -8  -1    3.68    0.12
  -6  -8  -1    3.66    0.12
   6  -8   1    3.48    0.12
  -6   8  -1    3.57    0.12
   6   8   1    3.65    0.12
   6   8   1    3.61    0.11
  -6   8  -1    3.67    0.12
   8  -8   1    7.55    0.20
   8  -8   1    7.67    0.19
  -8  -8  -1    7.81    0.20
  -8  -8  -1    7.57    0.19
   8  -8   1    7.47    0.19
  -8  -8  -1    7.94    0.19
   8   8   1    7.74    0.18
   8   8   1    7.54    0.18
  -8   8  -1    7.43    0.18
  -8   8  -1    7.70    0.19
  10  -8   1    4.66    0.15
  10  -8   1    4.58    0.16
  10  -8   1    4.61    0.15
 -10  -8  -1    4.61    0.15
 -10  -8  -1    4.66    0.16
 -10  -8  -1    4.85    0.15
  10   8   1    4.71    0.15
 -10   8  -1    4.64    0.15
 -10   8  -1    4.66    0.15
  10   8   1    4.92    0.15
 -12  -8  -1    0.42    0.06
  12  -8   1    0.40    0.06
 -12  -8  -1    0.41    0.06
  12  -8   1    0.52    0.07
  12   8   1    0.54    0.07
 -12   8  -1    0.42    0.07
  12   8   1    0.45    0.07
 -12   8  -1    0.43    0.07
  14  -8   1    1.96    0.12
 -14  -8  -1    2.04    0.12
  14  -8   1    2.09    0.12
  14   8   1    1.93    0.12
 -14   8  -1    1.98    0.12
  14   8   1    1.95    0.12
  14   8   1    2.04    0.12
 -13  -9   1    0.11    0.05
  13  -9  -1    0.22    0.06
  13  -9  -1    0.23    0.06
  13   9  -1    0.22    0.06
  13   9  -1    0.24    0.07
  13   9  -1    0.23    0.06
 -13   9   1    0.24    0.06
 -13   9   1    0.27    0.06
 -11  -9   1    0.97    0.09
 -11  -9   1    0.86    0.08
  11  -9  -1    1.00    0.09
  11  -9  -1    0.92    0.09
  11   9  -1    1.00    0.09
 -11   9   1    0.86    0.08
  11   9  -1    1.00    0.09
 -11   9   1    0.98    0.09
   9  -9  -1    0.00    0.04
   9  -9  -1    0.01    0.03
  -9  -9   1   -0.03    0.04
  -9  -9   1   -0.01    0.04
  -9  -9   1    0.00    0.04
   9  -9  -1    0.03    0.04
   9   9  -1   -0.04    0.03
  -9   9   1    0.02    0.04
  -9   9   1   -0.04    0.03
   9   9  -1   -0.03    0.03
   7  -9  -1    8.69    0.20
  -7  -9   1    8.43    0.20
  -7  -9   1    8.19    0.21
   7  -9  -1    8.15    0.20
   7  -9  -1    8.43    0.21
  -7  -9   1    8.36    0.20
  -7   9   1    8.56    0.20
  -7   9   1    8.53    0.20
   7   9  -1    8.47    0.20
   7   9  -1    8.61    0.20
   5  -9  -1    5.50    0.15
   5  -9  -1    5.71    0.15
   5  -9  -1    5.66    0.16
  -5  -9   1    5.54    0.15
  -5  -9   1    5.58    0.16
  -5  -9   1    5.85    0.15
   5   9  -1    5.70    0.15
  -5   9   1    5.78    0.15
  -5   9   1    5.86    0.15
   5   9  -1    5.76    0.15
   3  -9  -1    4.94    0.13
  -3  -9   1    4.72    0.14
   3  -9  -1    4.81    0.14
  -3  -9   1    4.74    0.14
   3  -9  -1    4.83    0.13
  -3  -9   1    4.73    0.13
  -3  -9   1    4.84    0.13
  -3   9   1    4.74    0.13
   3   9  -1    4.83    0.13
   3   9  -1    4.67    0.13
  -3   9   1    4.80    0.13
  -1  -9   1   13.16    0.25
  -1  -9   1   13.57    0.27
   1  -9  -1   13.27    0.26
   1  -9  -1   13.55    0.26
   1  -9  -1   13.28    0.25
  -1  -9   1   13.52    0.26
  -1  -9   1   13.24    0.26
   1  -9  -1   13.25    0.25
  -1  -9   1   13.26    0.28
  -1   9   1   13.38    0.25
   1   9  -1   13.45    0.25
  -1   9   1   13.30    0.25
   1   9  -1   13.19    0.25
   1  -9   1    1.41    0.08
  -1  -9  -1    1.49    0.07
  -1  -9  -1    1.24    0.07
   1  -9   1    1.44    0.08
   1  -9   1    1.35    0.07
   1  -9   1    1.52    0.07
  -1  -9  -1    1.38    0.08
  -1  -9  -1    1.43    0.08
  -1  -9  -1    1.33    0.07
  -1   9  -1    1.42    0.07
   1   9   1    1.65    0.08
  -1   9  -1    1.49    0.07
   1   9   1    1.50    0.08
   3  -9   1    0.02    0.03
  -3  -9  -1    0.04    0.03
  -3  -9  -1    0.02    0.03
  -3  -9  -1    0.01    0.03
   3  -9   1    0.00    0.03
  -3  -9  -1    0.03    0.03
   3  -9   1    0.00    0.03
  -3   9  -1    0.00    0.03
   3   9   1    0.04    0.03
  -3   9  -1    0.01    0.03
   3   9   1    0.03    0.03
   5  -9   1    0.04    0.03
   5  -9   1    0.06    0.03
  -5  -9  -1    0.04    0.03
  -5  -9  -1    0.00    0.03
   5  -9   1    0.09    0.03
  -5  -9  -1    0.01    0.03
   5   9   1    0.02    0.03
  -5   9  -1   -0.02    0.03
   5   9   1    0.05    0.03
  -5   9  -1    0.04    0.04
   7  -9   1    0.05    0.04
   7  -9   1    0.08    0.04
  -7  -9  -1    0.12    0.04
  -7  -9  -1    0.04    0.03
   7  -9   1    0.01    0.04
  -7  -9  -1    0.11    0.04
   7   9   1    0.09    0.04
  -7   9  -1    0.15    0.04
   7   9   1    0.08    0.04
  -7   9  -1    0.21    0.05
  -9  -9  -1    1.37    0.09
   9  -9   1    1.46    0.10
  -9  -9  -1    1.45    0.10
   9  -9   1    1.49    0.09
   9  -9   1    1.44    0.09
  -9  -9  -1    1.43    0.09
   9   9   1    1.53    0.09
   9   9   1    1.56    0.09
  -9   9  -1    1.42    0.09
  -9   9  -1    1.55    0.09
  11  -9   1    0.85    0.08
 -11  -9  -1    0.82    0.08
  11  -9   1    0.86    0.08
 -11  -9  -1    1.03    0.09
 -11   9  -1    0.69    0.08
  11   9   1    0.89    0.08
 -11   9  -1    0.90    0.09
  11   9   1    0.88    0.08
 -13  -9  -1    0.26    0.06
  13  -9   1    0.57    0.08
  13  -9   1    0.41    0.07
 -13  -9  -1    0.43    0.07
  13   9   1    0.39    0.08
 -13   9  -1    0.32    0.07
  13   9   1    0.36    0.07
 -13   9  -1    0.33    0.07
  13   9   1    0.32    0.07
 -12 -10   1    3.13    0.14
  12 -10  -1    3.19    0.15
  12 -10  -1    3.30    0.14
 -12 -10   1    2.98    0.15
 -12  10   1    3.40    0.15
 -12  10   1    3.26    0.15
  12  10  -1    3.19    0.14
  12  10  -1    3.32    0.14
  10 -10  -1    0.59    0.07
 -10 -10   1    0.58    0.07
 -10 -10   1    0.57    0.07
  10 -10  -1    0.56    0.07
  10  10  -1    0.59    0.07
  10  10  -1    0.62    0.07
 -10  10   1    0.77    0.08
 -10  10   1    0.56    0.07
  -8 -10   1    8.68    0.23
  -8 -10   1    8.47    0.22
   8 -10  -1    8.43    0.21
   8 -10  -1    8.68    0.21
   8 -10  -1    8.58    0.23
  -8 -10   1    8.51    0.21
   8  10  -1    8.41    0.21
  -8  10   1    8.79    0.21
  -8  10   1    8.65    0.21
   8  10  -1    8.53    0.21
  -6 -10   1    6.17    0.18
   6 -10  -1    6.33    0.17
  -6 -10   1    6.15    0.17
  -6 -10   1    6.23    0.17
   6 -10  -1    6.30    0.18
   6 -10  -1    6.34    0.17
  -6  10   1    6.21    0.17
   6  10  -1    6.26    0.17
  -6  10   1    6.18    0.17
   6  10  -1    6.42    0.17
  -4 -10   1    0.04    0.03
   4 -10  -1   -0.04    0.03
  -4 -10   1   -0.01    0.03
   4 -10  -1   -0.02    0.03
   4 -10  -1    0.03    0.03
  -4 -10   1    0.02    0.03
   4  10  -1    0.03    0.03
  -4  10   1   -0.03    0.03
   4  10  -1    0.00    0.03
  -4  10   1   -0.01    0.03
   2 -10  -1    5.68    0.15
   2 -10  -1    5.92    0.16
  -2 -10   1    5.81    0.15
   2 -10  -1    5.77    0.16
  -2 -10   1    5.77    0.16
  -2 -10   1    5.62    0.16
  -2 -10   1    5.78    0.16
   2  10  -1    5.80    0.15
  -2  10   1    5.88    0.15
  -2  10   1    5.49    0.15
   2  10  -1    5.88    0.16
   0 -10  -1    8.99    0.21
   0 -10  -1    8.75    0.20
   0 -10   1    9.06    0.21
   0 -10   1    8.67    0.20
   0 -10  -1    8.75    0.20
   0 -10   1    8.99    0.20
   0  10   1    8.66    0.19
   0  10   1    9.08    0.20
   0  10  -1    9.16    0.20
   0  10  -1    8.60    0.19
  -2 -10  -1    0.49    0.06
   2 -10   1    0.57    0.06
   2 -10   1    0.63    0.06
  -2 -10  -1    0.68    0.06
  -2 -10  -1    0.55    0.05
   2 -10   1    0.63    0.06
  -2 -10  -1    0.58    0.06
   2  10   1    0.51    0.05
   2  10   1    0.68    0.06
  -2  10  -1    0.65    0.06
  -2  10  -1    0.67    0.06
  -4 -10  -1    0.04    0.03
   4 -10   1    0.08    0.04
  -4 -10  -1    0.12    0.04
   4 -10   1    0.02    0.03
  -4 -10  -1    0.07    0.03
   4 -10   1    0.07    0.04
  -4  10  -1    0.06    0.03
   4  10   1    0.02    0.03
   4  10   1    0.02    0.03
  -4  10  -1    0.04    0.03
  -6 -10  -1    2.77    0.11
  -6 -10  -1    2.92    0.11
   6 -10   1    2.56    0.11
   6 -10   1    2.61    0.12
  -6 -10  -1    2.75    0.12
   6 -10   1    2.85    0.11
   6  10   1    2.67    0.11
  -6  10  -1    2.74    0.11
  -6  10  -1    2.59    0.11
   6  10   1    2.73    0.11
  -8 -10  -1    0.19    0.05
  -8 -10  -1    0.20    0.05
   8 -10   1    0.26    0.05
   8 -10   1    0.29    0.06
   8 -10   1    0.21    0.05
  -8 -10  -1    0.14    0.04
  -8  10  -1    0.21    0.05
   8  10   1    0.21    0.05
   8  10   1    0.18    0.05
  10 -10   1    0.73    0.08
  10 -10   1    0.69    0.08
 -10 -10  -1    0.67    0.07
 -10 -10  -1    0.71    0.07
 -10  10  -1    0.69    0.08
  10  10   1    0.65    0.07
 -10  10  -1    0.68    0.08
  10  10   1    0.61    0.07
 -12 -10  -1    0.35    0.06
 -12 -10  -1    0.39    0.07
  12 -10   1    0.33    0.07
  12 -10   1    0.30    0.07
 -12  10  -1    0.44    0.07
  12  10   1    0.36    0.07
  12  10   1    0.39    0.07
 -12  10  -1    0.38    0.07
  11 -11  -1    1.37    0.11
  11 -11  -1    1.42    0.11
 -11 -11   1    1.32    0.10
 -11  11   1    1.54    0.11
  11  11  -1    1.08    0.10
  11  11  -1    1.34    0.11
 -11  11   1    1.42    0.11
   9 -11  -1    1.33    0.10
  -9 -11   1    1.35    0.10
   9 -11  -1    1.48    0.10
  -9 -11   1    1.38    0.10
  -9  11   1    1.43    0.10
   9  11  -1    1.58    0.10
  -9  11   1    1.54    0.10
   9  11  -1    1.43    0.10
   7 -11  -1    1.33    0.09
  -7 -11   1    1.31    0.10
   7 -11  -1    1.22    0.09
   7 -11  -1    1.32    0.10
  -7 -11   1    1.36    0.09
  -7 -11   1    1.40    0.09
   7  11  -1    1.28    0.10
   7  11  -1    1.44    0.10
  -7  11   1    1.31    0.09
  -7  11   1    1.41    0.10
   5 -11  -1    1.49    0.09
  -5 -11   1    1.55    0.09
  -5 -11   1    1.44    0.09
   5 -11  -1    1.49    0.10
   5 -11  -1    1.45    0.09
  -5 -11   1    1.60    0.09
   5  11  -1    1.76    0.10
   5  11  -1    1.60    0.09
  -5  11   1    1.37    0.09
  -5  11   1    1.50    0.09
   3 -11  -1    0.74    0.07
  -3 -11   1    0.92    0.08
  -3 -11   1    0.67    0.06
  -3 -11   1    0.71    0.07
   3 -11  -1    0.67    0.07
  -3 -11   1    0.78    0.07
   3 -11  -1    0.77    0.07
  -3  11   1    0.92    0.07
   3  11  -1    0.79    0.07
   3  11  -1    0.71    0.06
  -3  11   1    0.90    0.07
  -1 -11   1    0.18    0.04
  -1 -11   1    0.22    0.04
  -1 -11   1    0.17    0.04
   1 -11  -1    0.19    0.04
  -1 -11   1    0.13    0.04
   1 -11  -1    0.19    0.04
   1 -11  -1    0.20    0.05
   1  11  -1    0.21    0.04
  -1  11   1    0.19    0.04
   1  11  -1    0.19    0.04
  -1  11   1    0.20    0.04
  -1 -11  -1    0.04    0.04
   1 -11   1    0.00    0.03
   1 -11   1    0.05    0.03
   1 -11   1    0.01    0.03
  -1 -11  -1    0.02    0.03
  -1 -11  -1    0.03    0.03
  -1 -11  -1    0.02    0.03
   1  11   1    0.00    0.03
   1  11   1    0.01    0.03
  -1  11  -1    0.00    0.03
  -1  11  -1   -0.01    0.03
   3 -11   1    0.86    0.08
  -3 -11  -1    0.88    0.07
  -3 -11  -1    0.85    0.07
   3 -11   1    0.92    0.07
   3 -11   1    0.90    0.07
  -3 -11  -1    0.96    0.07
  -3 -11  -1    0.73    0.07
  -3  11  -1    0.69    0.07
   3  11   1    0.76    0.07
   3  11   1    0.77    0.07
  -3  11  -1    0.86    0.07
   5 -11   1   12.23    0.27
  -5 -11  -1   11.98    0.26
  -5 -11  -1   11.75    0.26
   5 -11   1   11.91    0.27
   5 -11   1   11.96    0.26
  -5 -11  -1   12.20    0.27
  -5  11  -1   12.15    0.26
   5  11   1   12.09    0.26
   5  11   1   12.06    0.26
  -5  11  -1   12.13    0.26
   7 -11   1    3.25    0.15
  -7 -11  -1    3.52    0.13
  -7 -11  -1    3.27    0.13
   7 -11   1    3.11    0.13
   7 -11   1    3.42    0.14
  -7 -11  -1    3.23    0.14
  -7  11  -1    3.42    0.13
   7  11   1    3.41    0.13
  -7  11  -1    3.41    0.13
   7  11   1    3.37    0.13
  -9 -11  -1    0.13    0.05
   9 -11   1    0.15    0.05
   9 -11   1    0.12    0.05
  -9 -11  -1    0.13    0.05
  -9  11  -1    0.16    0.06
   9  11   1    0.13    0.05
  -9  11  -1    0.14    0.05
   9  11   1    0.15    0.05
  11 -11   1    0.45    0.08
 -11 -11  -1    0.56    0.07
 -11 -11  -1    0.46    0.08
  11 -11   1    0.67    0.08
 -11  11  -1    0.58    0.08
  11  11   1    0.47    0.07
  11  11   1    0.44    0.07
 -11  11  -1    0.41    0.07
  10 -12  -1    0.98    0.10
  10 -12  -1    1.00    0.10
 -10 -12   1    1.04    0.10
 -10  12   1    0.93    0.09
  10  12  -1    1.11    0.10
  10  12  -1    0.79    0.09
 -10  12   1    1.13    0.10
   8 -12  -1   -0.01    0.04
   8 -12  -1   -0.01    0.04
  -8 -12   1    0.09    0.04
  -8 -12   1    0.03    0.04
   8  12  -1    0.12    0.05
   8  12  -1    0.04    0.05
  -8  12   1    0.06    0.05
  -8  12   1   -0.03    0.04
  -6 -12   1    2.83    0.13
   6 -12  -1    2.70    0.12
  -6 -12   1    2.79    0.12
   6 -12  -1    2.80    0.12
  -6  12   1    2.86    0.13
   6  12  -1    2.90    0.13
  -6  12   1    2.66    0.13
   6  12  -1    2.84    0.12
   4 -12  -1    0.58    0.07
  -4 -12   1    0.63    0.07
  -4 -12   1    0.59    0.07
   4 -12  -1    0.63    0.07
   4 -12  -1    0.63    0.07
  -4 -12   1    0.54    0.07
  -4  12   1    0.68    0.07
   4  12  -1    0.58    0.07
   4  12  -1    0.58    0.07
  -4  12   1    0.57    0.07
  -2 -12   1    0.32    0.05
  -2 -12   1    0.28    0.05
  -2 -12   1    0.20    0.05
   2 -12  -1    0.33    0.05
  -2 -12   1    0.28    0.05
   2 -12  -1    0.33    0.06
   2 -12  -1    0.33    0.05
  -2  12   1    0.24    0.05
  -2  12   1    0.21    0.05
   2  12  -1    0.32    0.05
   2  12  -1    0.27    0.05
   0 -12   1    1.20    0.09
   0 -12  -1    1.34    0.09
   0 -12   1    1.28    0.09
   0 -12  -1    1.30    0.09
   0 -12  -1    1.26    0.09
   0 -12   1    1.46    0.09
   0  12   1    1.29    0.09
   0  12  -1    1.42    0.09
   0  12  -1    1.39    0.09
   0  12   1    1.36    0.09
   2 -12   1    0.91    0.08
  -2 -12  -1    0.89    0.08
   2 -12   1    1.01    0.08
  -2 -12  -1    1.07    0.08
  -2 -12  -1    1.01    0.08
   2 -12   1    1.01    0.09
   2  12   1    1.08    0.08
  -2  12  -1    0.89    0.08
  -2  12  -1    1.01    0.08
   2  12   1    0.97    0.08
   4 -12   1    7.80    0.22
  -4 -12  -1    7.71    0.20
   4 -12   1    7.40    0.20
  -4 -12  -1    7.36    0.20
   4 -12   1    7.36    0.20
  -4 -12  -1    7.79    0.21
   4  12   1    7.61    0.20
  -4  12  -1    7.75    0.20
  -4  12  -1    7.43    0.20
   4  12   1    7.67    0.20
  -6 -12  -1   -0.01    0.04
   6 -12   1    0.05    0.04
  -6 -12  -1    0.03    0.04
   6 -12   1    0.11    0.05
   6  12   1    0.08    0.04
   6  12   1    0.06    0.04
  -6  12  -1    0.04    0.05
  -6  12  -1    0.07    0.05
   8 -12   1    4.98    0.17
   8 -12   1    4.82    0.17
  -8 -12  -1    4.87    0.17
  -8 -12  -1    4.77    0.17
   8  12   1    4.72    0.17
  -8  12  -1    4.93    0.17
  -8  12  -1    4.85    0.17
   8  12   1    4.82    0.17
  10 -12   1    0.15    0.06
 -10 -12  -1    0.24    0.06
  10 -12   1    0.13    0.06
 -10  12  -1    0.29    0.07
  10  12   1    0.08    0.05
 -10  12  -1    0.28    0.06
  10  12   1    0.15    0.06
  -9 -13   1    0.08    0.05
   9 -13  -1    0.02    0.05
   9 -13  -1    0.06    0.06
   9  13  -1    0.02    0.05
   9  13  -1    0.02    0.05
  -9  13   1    0.03    0.05
  -9  13   1    0.11    0.06
   7 -13  -1    0.17    0.06
   7 -13  -1    0.20    0.06
  -7 -13   1    0.24    0.06
  -7 -13   1    0.31    0.06
   7  13  -1    0.24    0.06
  -7  13   1    0.20    0.06
  -7  13   1    0.19    0.06
   7  13  -1    0.19    0.06
  -5 -13   1    0.84    0.08
   5 -13  -1    0.75    0.08
  -5 -13   1    0.75    0.08
   5 -13  -1    0.72    0.08
   5  13  -1    0.60    0.07
  -5  13   1    0.75    0.08
   5  13  -1    0.83    0.08
  -5  13   1    0.75    0.08
  -3 -13   1    4.40    0.16
  -3 -13   1    4.25    0.15
  -3 -13   1    4.18    0.15
   3 -13  -1    4.24    0.15
   3 -13  -1    4.28    0.15
  -3  13   1    4.52    0.15
   3  13  -1    4.33    0.15
   3  13  -1    4.38    0.15
  -3  13   1    4.44    0.15
  -1 -13   1    0.00    0.04
  -1 -13   1   -0.01    0.04
   1 -13  -1    0.04    0.04
  -1 -13   1    0.05    0.04
   1 -13  -1    0.05    0.04
  -1  13   1    0.00    0.04
   1  13  -1    0.08    0.04
   1  13  -1    0.04    0.04
  -1  13   1    0.04    0.04
  -1 -13  -1    5.30    0.17
  -1 -13  -1    5.14    0.17
   1 -13   1    5.26    0.17
   1 -13   1    5.09    0.16
  -1 -13  -1    5.34    0.17
  -1  13  -1    5.01    0.16
   1  13   1    5.08    0.17
  -1  13  -1    5.09    0.17
   1  13   1    5.18    0.16
   3 -13   1    0.87    0.08
  -3 -13  -1    1.02    0.09
  -3 -13  -1    0.89    0.08
  -3 -13  -1    0.98    0.09
   3 -13   1    1.19    0.10
   3  13   1    1.04    0.09
   3  13   1    1.06    0.09
  -3  13  -1    0.88    0.08
  -3  13  -1    0.97    0.08
  -5 -13  -1    0.68    0.08
   5 -13   1    0.54    0.07
   5 -13   1    0.66    0.08
  -5 -13  -1    0.63    0.07
  -5  13  -1    0.57    0.07
   5  13   1    0.53    0.07
  -5  13  -1    0.53    0.07
   5  13   1    0.68    0.07
  -7 -13  -1    8.45    0.23
  -7 -13  -1    8.63    0.24
   7 -13   1    8.88    0.24
   7 -13   1    8.62    0.23
   7  13   1    8.81    0.23
   7  13   1    8.81    0.23
  -7  13  -1    8.68    0.23
  -7  13  -1    8.53    0.23
   9 -13   1    0.14    0.06
   9 -13   1    0.11    0.05
  -9 -13  -1    0.18    0.06
   9  13   1    0.08    0.06
  -9  13  -1    0.14    0.06
   9  13   1    0.11    0.06
  -9  13  -1    0.31    0.07
  -8 -14   1    0.00    0.05
   8 -14  -1    0.03    0.06
   8 -14  -1   -0.01    0.05
  -8  14   1    0.07    0.07
  -8  14   1    0.07    0.07
   6 -14  -1    5.26    0.19
  -6 -14   1    4.79    0.18
   6 -14  -1    5.12    0.18
   6  14  -1    5.07    0.18
  -6  14   1    5.21    0.18
   6  14  -1    4.95    0.18
  -6  14   1    5.02    0.18
  -4 -14   1    1.10    0.10
   4 -14  -1    0.86    0.09
   4 -14  -1    0.97    0.09
  -4 -14   1    0.85    0.08
  -4  14   1    0.88    0.09
   4  14  -1    0.93    0.09
  -4  14   1    1.10    0.10
   4  14  -1    1.09    0.09
  -2 -14   1    2.73    0.13
  -2 -14   1    2.52    0.13
   2 -14  -1    2.56    0.13
   2 -14  -1    2.63    0.13
  -2 -14   1    2.63    0.13
   2  14  -1    2.71    0.13
   2  14  -1    2.84    0.13
  -2  14   1    2.59    0.13
  -2  14   1    3.03    0.13
   0 -14  -1    1.64    0.11
   0 -14   1    1.63    0.11
   0 -14  -1    1.68    0.11
   0 -14  -1    1.85    0.11
   0 -14   1    1.64    0.11
   0  14   1    1.75    0.11
   0  14   1    1.78    0.11
   0  14  -1    1.86    0.11
   0  14  -1    1.83    0.11
  -2 -14  -1    2.79    0.13
   2 -14   1    2.81    0.13
  -2 -14  -1    2.58    0.13
   2 -14   1    2.59    0.13
  -2 -14  -1    2.70    0.13
  -2  14  -1    2.80    0.13
  -2  14  -1    2.72    0.13
   2  14   1    2.81    0.13
   2  14   1    2.83    0.13
   4 -14   1    1.46    0.11
   4 -14   1    1.46    0.11
  -4 -14  -1    1.42    0.10
  -4 -14  -1    1.24    0.10
  -4  14  -1    1.52    0.11
   4  14   1    1.40    0.10
   4  14   1    1.57    0.11
  -4  14  -1    1.23    0.10
   6 -14   1    1.29    0.11
   6 -14   1    1.67    0.11
  -6 -14  -1    1.58    0.11
  -6  14  -1    1.34    0.11
  -6  14  -1    1.40    0.11
   6  14   1    1.65    0.11
   6  14   1    1.44    0.11
   8 -14   1    2.21    0.13
   8 -14   1    2.18    0.13
  -8 -14  -1    1.88    0.12
   8  14   1    1.92    0.16
   8  14   1    2.02    0.16
  -5 -15   1    4.71    0.18
   5 -15  -1    4.63    0.18
   5 -15  -1    4.99    0.19
  -5  15   1    5.23    0.19
  -5  15   1    5.26    0.19
   5  15  -1    4.99    0.22
   5  15  -1    4.75    0.21
   3 -15  -1    1.23    0.11
   3 -15  -1    1.08    0.10
  -3 -15   1    1.36    0.11
  -3 -15   1    0.89    0.09
   3  15  -1    1.05    0.10
  -3  15   1    1.10    0.10
  -3  15   1    1.38    0.11
   3  15  -1    1.34    0.11
   1 -15  -1    3.79    0.16
  -1 -15   1    3.78    0.16
   1 -15  -1    3.43    0.16
  -1 -15   1    3.54    0.15
   1  15  -1    3.67    0.16
   1  15  -1    3.85    0.16
  -1  15   1    3.58    0.15
  -1  15   1    3.94    0.16
  -1 -15  -1    0.69    0.09
   1 -15   1    0.65    0.08
  -1 -15  -1    0.59    0.08
   1 -15   1    0.79    0.09
   1  15   1    0.59    0.08
  -1  15  -1    0.59    0.08
  -1  15  -1    0.60    0.08
   1  15   1    0.52    0.08
   3 -15   1    0.10    0.06
   3 -15   1    0.10    0.05
  -3 -15  -1    0.05    0.05
   3  15   1    0.13    0.06
  -3  15  -1    0.16    0.06
   3  15   1    0.12    0.06
  -3  15  -1    0.14    0.06
   5 -15   1    0.35    0.07
  -5 -15  -1    0.52    0.08
   5 -15   1    0.45    0.08
  -5  15  -1    0.44    0.09
   5  15   1    0.35    0.07
   5  15   1    0.38    0.07
  -5  15  -1    0.42    0.08
  16   0  -2    0.09    0.06
 -16   0   2    0.18    0.06
  16   0  -2    0.15    0.06
 -16   0   2    0.22    0.06
  14   0  -2    1.52    0.10
 -14   0   2    1.54    0.10
  14   0  -2    1.75    0.10
 -14   0   2    1.58    0.10
  12   0  -2    6.35    0.17
 -12   0   2    6.40    0.17
  12   0  -2    6.43    0.18
  12   0  -2    6.64    0.17
 -12   0   2    6.73    0.17
 -12   0   2    6.47    0.17
  10   0  -2    0.08    0.03
 -10   0   2    0.12    0.03
  10   0  -2    0.15    0.04
 -10   0   2    0.05    0.03
 -10   0   2    0.08    0.03
  10   0  -2    0.11    0.04
  -8   0   2   12.41    0.23
  -8   0   2   12.58    0.24
  -8   0   2   12.56    0.23
   8   0  -2   12.72    0.23
   8   0  -2   12.67    0.23
   8   0  -2   12.68    0.24
   8   0  -2   12.92    0.25
  -8   0   2   12.74    0.23
  -6   0   2   48.81    0.69
   6   0  -2   48.02    0.68
  -6   0   2   48.64    0.68
  -6   0   2   48.82    0.69
  -6   0   2   48.49    0.70
   6   0  -2   48.83    0.69
   6   0  -2   48.51    0.70
   4   0  -2   31.33    0.45
   4   0  -2   31.38    0.46
  -4   0   2   31.99    0.45
   4   0  -2   31.32    0.44
   4   0   2  234.26    3.08
  -4   0  -2  233.63    3.07
   4   0   2  228.81    3.11
   4   0   2  233.26    3.10
  -4   0  -2  229.64    3.11
  -6   0  -2    1.33    0.05
  -6   0  -2    1.31    0.06
  -6   0  -2    1.34    0.05
   6   0   2    1.36    0.06
   6   0   2    1.37    0.06
  -6   0  -2    1.39    0.05
   6   0   2    1.27    0.05
   8   0   2   34.57    0.51
   8   0   2   35.08    0.53
  -8   0  -2   33.79    0.53
   8   0   2   34.73    0.54
  -8   0  -2   34.23    0.52
  -8   0  -2   33.95    0.51
   8   0   2   34.60    0.52
  -8   0  -2   34.44    0.52
  10   0   2    0.14    0.04
  10   0   2    0.15    0.03
  10   0   2    0.11    0.03
 -10   0  -2    0.12    0.04
 -10   0  -2    0.12    0.04
 -10   0  -2    0.10    0.03
  12   0   2   12.55    0.26
 -12   0  -2   12.57    0.26
  12   0   2   12.61    0.26
 -12   0  -2   12.55    0.26
  12   0   2   12.52    0.27
  14   0   2    9.34    0.23
 -14   0  -2    9.23    0.23
 -14   0  -2    8.93    0.22
  14   0   2    9.41    0.29
  14   0   2    9.12    0.23
 -16   0  -2    0.96    0.09
  16   0   2    1.17    0.10
 -16   0  -2    1.19    0.10
  16   0   2    0.96    0.09
  17  -1  -2    0.13    0.06
  17  -1  -2    0.16    0.06
 -17  -1   2    0.06    0.06
 -17  -1   2    0.17    0.06
 -17   1   2    0.03    0.06
 -17   1   2    0.10    0.06
  17   1  -2    0.02    0.05
  17   1  -2    0.07    0.06
 -15  -1   2    3.03    0.14
  15  -1  -2    2.79    0.13
 -15  -1   2    2.79    0.13
 -15  -1   2    3.11    0.13
  15  -1  -2    2.66    0.13
 -15   1   2    2.90    0.14
 -15   1   2    2.94    0.13
  15   1  -2    3.09    0.13
  15   1  -2    2.79    0.13
 -13  -1   2    3.38    0.13
  13  -1  -2    3.08    0.12
 -13  -1   2    3.21    0.12
 -13  -1   2    3.44    0.13
  13  -1  -2    3.29    0.13
  13  -1  -2    3.29    0.13
 -13   1   2    3.26    0.13
  13   1  -2    3.34    0.13
  13   1  -2    3.05    0.13
 -13   1   2    3.24    0.13
  13   1  -2    3.38    0.13
  11  -1  -2    0.30    0.05
  11  -1  -2    0.44    0.05
 -11  -1   2    0.47    0.05
  11  -1  -2    0.41    0.05
 -11  -1   2    0.43    0.05
 -11  -1   2    0.39    0.05
  11   1  -2    0.34    0.05
  11   1  -2    0.43    0.05
 -11   1   2    0.56    0.06
  11   1  -2    0.56    0.06
 -11   1   2    0.41    0.05
   9  -1  -2   12.63    0.29
   9  -1  -2   12.34    0.24
   9  -1  -2   12.38    0.23
  -9  -1   2   12.06    0.23
  -9  -1   2   12.05    0.23
  -9  -1   2   11.47    0.22
   9  -1  -2   12.22    0.23
  -9   1   2   11.96    0.23
  -9   1   2   12.10    0.23
   9   1  -2   11.67    0.24
   9   1  -2   12.12    0.23
   9   1  -2   12.01    0.23
   7  -1  -2    0.09    0.02
   7  -1  -2    0.06    0.02
   7  -1  -2    0.08    0.02
  -7  -1   2    0.07    0.02
   7  -1  -2    0.09    0.02
  -7  -1   2    0.09    0.02
  -7  -1   2    0.11    0.02
  -7  -1   2    0.07    0.02
  -7  -1   2    0.08    0.02
  -7   1   2    0.10    0.02
  -7   1   2    0.08    0.02
   7   1  -2    0.06    0.02
   7   1  -2    0.12    0.03
   7   1  -2    0.07    0.02
  -7   1   2    0.08    0.02
   7   1  -2    0.03    0.02
   7   1  -2    0.10    0.03
   5  -1  -2   48.26    0.69
  -5  -1   2   49.15    0.68
   5  -1  -2   49.13    0.68
  -5  -1   2   48.33    0.70
   5  -1  -2   48.47    0.69
  -5  -1   2   48.58    0.68
  -5  -1   2   49.59    0.69
  -5  -1   2   48.48    0.68
   5   1  -2   49.24    0.70
  -5   1   2   49.57    0.70
  -5   1   2   48.59    0.68
   5   1  -2   48.13    0.69
  -5   1   2   49.17    0.68
   5   1  -2   49.33    0.68
   5   1  -2   49.45    0.69
   3  -1  -2    0.48    0.03
  -3  -1   2    0.48    0.03
   3  -1  -2    0.47    0.02
  -3  -1   2    0.48    0.03
   3  -1  -2    0.49    0.03
  -3  -1   2    0.47    0.02
   3   1  -2    0.54    0.03
   3   1  -2    0.52    0.03
   3   1  -2    0.46    0.03
  -3   1   2    0.46    0.03
  -3   1   2    0.45    0.03
  -3  -1  -2   17.37    0.26
   3  -1   2   17.60    0.26
  -3  -1  -2   17.63    0.26
  -3  -1  -2   17.61    0.25
  -3   1  -2   17.41    0.26
   3   1   2   17.44    0.26
  -3   1  -2   17.54    0.26
   3   1   2   17.46    0.26
   3   1   2   17.33    0.26
   3   1   2   17.38    0.26
   5  -1   2   24.47    0.36
  -5  -1  -2   24.13    0.37
  -5  -1  -2   24.43    0.36
  -5  -1  -2   24.53    0.36
   5  -1   2   24.75    0.37
   5  -1   2   24.56    0.38
  -5  -1  -2   24.36    0.36
  -5  -1  -2   24.45    0.36
   5   1   2   25.25    0.38
  -5   1  -2   24.71    0.38
   5   1   2   24.95    0.37
   5   1   2   24.43    0.36
  -5   1  -2   24.76    0.36
   5   1   2   24.92    0.37
  -5   1  -2   24.56    0.36
   7  -1   2   34.94    0.52
   7  -1   2   35.37    0.54
   7  -1   2   35.29    0.52
  -7  -1  -2   34.96    0.52
  -7  -1  -2   34.66    0.53
  -7  -1  -2   35.24    0.51
  -7  -1  -2   35.09    0.52
   7  -1   2   35.03    0.53
   7   1   2   35.22    0.52
   7   1   2   34.64    0.52
  -7   1  -2   35.02    0.51
   7   1   2   35.02    0.52
  -7   1  -2   34.45    0.51
   7   1   2   35.81    0.54
  -7   1  -2   35.16    0.53
   7   1   2   35.41    0.53
  -9  -1  -2    6.97    0.16
   9  -1   2    6.99    0.17
   9  -1   2    6.99    0.16
  -9  -1  -2    6.88    0.15
  -9  -1  -2    6.83    0.15
   9  -1   2    6.95    0.15
   9  -1   2    6.85    0.16
   9   1   2    7.02    0.17
   9   1   2    6.84    0.16
   9   1   2    6.89    0.16
   9   1   2    6.97    0.15
  -9   1  -2    6.71    0.15
  -9   1  -2    6.96    0.15
  11  -1   2    3.37    0.13
 -11  -1  -2    3.61    0.12
 -11  -1  -2    3.59    0.12
  11  -1   2    3.44    0.12
  11  -1   2    3.44    0.12
 -11  -1  -2    3.51    0.12
  11   1   2    3.41    0.13
 -11   1  -2    3.47    0.12
  11   1   2    3.35    0.12
 -11   1  -2    3.45    0.12
  11   1   2    3.61    0.12
 -13  -1  -2    2.27    0.11
  13  -1   2    2.32    0.11
 -13  -1  -2    2.39    0.11
 -13  -1  -2    2.42    0.11
  13  -1   2    2.47    0.12
  13  -1   2    2.46    0.11
  13   1   2    2.52    0.12
  13   1   2    2.43    0.11
 -13   1  -2    2.46    0.11
 -13   1  -2    2.56    0.11
  13   1   2    2.46    0.11
  15  -1   2    0.60    0.08
  15  -1   2    0.52    0.07
 -15  -1  -2    0.48    0.07
 -15  -1  -2    0.64    0.07
  15   1   2    0.50    0.07
  15   1   2    0.56    0.07
 -15   1  -2    0.62    0.08
 -15   1  -2    0.61    0.08
 -17  -1  -2    0.28    0.07
 -17  -1  -2    0.23    0.07
  17  -1   2    0.16    0.06
  17  -1   2    0.05    0.06
 -17   1  -2    0.24    0.07
  17   1   2    0.25    0.07
 -17   1  -2    0.12    0.06
  17   1   2    0.21    0.06
  16  -2  -2    0.25    0.06
 -16  -2   2    0.38    0.07
  16  -2  -2    0.43    0.08
 -16  -2   2    0.33    0.06
 -16  -2   2    0.32    0.07
 -16   2   2    0.40    0.07
  16   2  -2    0.30    0.07
 -16   2   2    0.30    0.07
  16   2  -2    0.29    0.07
 -14  -2   2    0.03    0.04
  14  -2  -2    0.05    0.04
 -14  -2   2    0.07    0.05
 -14  -2   2    0.09    0.05
  14  -2  -2    0.05    0.04
  14   2  -2    0.16    0.05
 -14   2   2    0.06    0.04
  14   2  -2    0.11    0.05
 -14   2   2    0.08    0.05
 -12  -2   2    1.88    0.09
  12  -2  -2    1.85    0.10
 -12  -2   2    1.90    0.09
 -12  -2   2    1.94    0.10
  12  -2  -2    1.81    0.10
  12  -2  -2    1.78    0.09
 -12   2   2    1.99    0.10
  12   2  -2    1.91    0.10
  12   2  -2    1.76    0.10
 -12   2   2    1.81    0.10
  12   2  -2    1.86    0.09
 -10  -2   2    0.02    0.03
  10  -2  -2    0.03    0.03
  10  -2  -2    0.04    0.03
  10  -2  -2    0.02    0.03
 -10  -2   2    0.02    0.03
 -10  -2   2    0.01    0.03
 -10  -2   2    0.08    0.03
  10   2  -2    0.04    0.03
  10   2  -2    0.07    0.03
  10   2  -2    0.09    0.03
 -10   2   2    0.14    0.04
 -10   2   2    0.14    0.04
   8  -2  -2   20.83    0.35
   8  -2  -2   20.47    0.33
   8  -2  -2   20.62    0.34
  -8  -2   2   20.31    0.33
  -8  -2   2   20.55    0.34
  -8  -2   2   20.20    0.33
  -8  -2   2   20.69    0.34
   8  -2  -2   20.49    0.36
  -8  -2   2   20.41    0.36
   8   2  -2   20.65    0.36
  -8   2   2   20.38    0.35
   8   2  -2   20.30    0.33
  -8   2   2   20.74    0.33
   8   2  -2   20.64    0.35
  -8   2   2   20.50    0.33
   8   2  -2   20.17    0.34
  -6  -2   2   35.91    0.52
  -6  -2   2   36.11    0.54
   6  -2  -2   35.98    0.52
  -6  -2   2   36.19    0.53
   6  -2  -2   35.43    0.54
  -6  -2   2   36.55    0.53
  -6  -2   2   36.10    0.52
   6  -2  -2   36.12    0.53
  -6  -2   2   35.71    0.52
  -6   2   2   36.10    0.52
  -6   2   2   35.68    0.54
   6   2  -2   36.30    0.54
   6   2  -2   34.90    0.52
  -6   2   2   35.76    0.52
   6   2  -2   35.05    0.53
   6   2  -2   35.91    0.53
  -4  -2   2    8.24    0.15
  -4  -2   2    8.40    0.15
  -4  -2   2    8.33    0.14
  -4  -2   2    8.46    0.15
   4  -2  -2    8.30    0.15
   4  -2  -2    8.39    0.14
  -4  -2   2    8.38    0.14
  -4  -2   2    8.39    0.14
  -4  -2   2    8.53    0.16
  -4   2   2    8.26    0.14
   4   2  -2    8.32    0.15
  -4   2   2    8.48    0.15
  -4   2   2    8.15    0.14
   4   2  -2    8.15    0.15
  -2  -2   2    0.29    0.02
  -2  -2   2    0.27    0.02
   2  -2  -2    0.28    0.02
  -2  -2   2    0.27    0.02
   2   2  -2    0.30    0.02
   2   2  -2    0.30    0.02
   2   2  -2    0.30    0.02
  -2   2   2    0.25    0.02
   0  -2   2   13.72    0.20
   0  -2   2   13.59    0.20
   0   2  -2   13.43    0.20
   0   2  -2   13.57    0.20
  -2  -2  -2    5.19    0.09
   2  -2   2    5.06    0.09
  -2  -2  -2    5.24    0.09
   2   2   2    5.04    0.09
   2   2   2    5.38    0.09
   2   2   2    5.09    0.09
  -2   2  -2    5.15    0.09
  -4  -2  -2    3.74    0.08
  -4  -2  -2    3.76    0.09
  -4  -2  -2    3.75    0.08
   4  -2   2    3.71    0.08
  -4  -2  -2    3.71    0.08
  -4  -2  -2    3.62    0.08
   4  -2   2    3.72    0.08
  -4  -2  -2    3.78    0.08
   4   2   2    3.71    0.09
  -4   2  -2    3.67    0.08
  -4   2  -2    3.78    0.09
  -4   2  -2    3.65    0.08
   6  -2   2   14.03    0.23
   6  -2   2   14.39    0.24
  -6  -2  -2   14.04    0.23
  -6  -2  -2   13.96    0.23
  -6  -2  -2   14.07    0.23
  -6  -2  -2   13.91    0.23
  -6  -2  -2   13.99    0.24
  -6  -2  -2   14.25    0.25
   6   2   2   14.20    0.25
   6   2   2   14.18    0.24
  -6   2  -2   14.01    0.25
  -6   2  -2   13.69    0.23
  -6   2  -2   13.87    0.23
   6   2   2   14.13    0.23
   6   2   2   13.86    0.24
   8  -2   2    0.93    0.06
   8  -2   2    0.89    0.06
  -8  -2  -2    0.84    0.06
  -8  -2  -2    0.88    0.06
   8  -2   2    1.02    0.06
   8  -2   2    0.90    0.05
  -8  -2  -2    0.94    0.06
  -8  -2  -2    1.04    0.06
  -8  -2  -2    0.82    0.05
  -8   2  -2    0.84    0.06
  -8   2  -2    0.93    0.06
   8   2   2    0.81    0.06
  -8   2  -2    0.86    0.06
   8   2   2    0.88    0.06
   8   2   2    0.84    0.05
   8   2   2    0.86    0.06
 -10  -2  -2    0.67    0.06
  10  -2   2    0.65    0.06
 -10  -2  -2    0.65    0.06
  10  -2   2    0.63    0.06
 -10  -2  -2    0.63    0.05
  10  -2   2    0.55    0.05
  10   2   2    0.52    0.06
  10   2   2    0.65    0.06
  10   2   2    0.58    0.05
 -10   2  -2    0.69    0.06
 -10   2  -2    0.54    0.05
  12  -2   2    7.15    0.19
  12  -2   2    6.99    0.18
 -12  -2  -2    7.16    0.18
 -12  -2  -2    6.99    0.18
  12  -2   2    6.96    0.18
 -12  -2  -2    7.13    0.18
  12   2   2    7.02    0.18
 -12   2  -2    6.97    0.18
  12   2   2    6.98    0.19
 -12   2  -2    7.30    0.18
  12   2   2    6.99    0.18
 -14  -2  -2    0.64    0.07
  14  -2   2    0.50    0.07
  14  -2   2    0.45    0.07
 -14  -2  -2    0.58    0.07
 -14  -2  -2    0.56    0.07
  14   2   2    0.50    0.07
  14   2   2    0.61    0.08
 -14   2  -2    0.56    0.07
 -14   2  -2    0.55    0.07
 -16  -2  -2    0.08    0.05
  16  -2   2    0.06    0.05
 -16  -2  -2   -0.05    0.05
 -16  -2  -2    0.12    0.05
  16  -2   2    0.06    0.05
  16   2   2    0.05    0.05
 -16   2  -2    0.03    0.05
  16   2   2   -0.02    0.05
 -16   2  -2    0.03    0.05
  15  -3  -2   -0.05    0.04
  15  -3  -2   -0.04    0.04
 -15  -3   2    0.03    0.04
 -15  -3   2   -0.03    0.04
 -15  -3   2    0.00    0.04
  15   3  -2    0.07    0.05
  15   3  -2    0.01    0.05
 -15   3   2    0.02    0.05
 -15   3   2   -0.01    0.04
  13  -3  -2    0.67    0.07
 -13  -3   2    0.79    0.08
 -13  -3   2    0.66    0.07
 -13  -3   2    0.68    0.07
  13  -3  -2    0.46    0.06
  13  -3  -2    0.58    0.07
 -13   3   2    0.56    0.07
 -13   3   2    0.71    0.07
  13   3  -2    0.76    0.08
  13   3  -2    0.66    0.08
  13   3  -2    0.73    0.07
 -11  -3   2    0.04    0.04
  11  -3  -2    0.06    0.04
  11  -3  -2    0.09    0.04
 -11  -3   2    0.05    0.03
  11  -3  -2    0.07    0.04
 -11  -3   2    0.09    0.03
 -11  -3   2    0.11    0.04
 -11   3   2    0.09    0.04
  11   3  -2    0.05    0.03
  11   3  -2    0.06    0.04
  11   3  -2    0.08    0.04
 -11   3   2    0.08    0.04
  -9  -3   2    9.50    0.20
  -9  -3   2    9.23    0.19
  -9  -3   2    9.46    0.21
   9  -3  -2    9.08    0.20
   9  -3  -2    9.19    0.19
  -9  -3   2    9.43    0.20
   9  -3  -2    9.54    0.20
  -9  -3   2    9.46    0.19
   9   3  -2    9.29    0.20
  -9   3   2    9.50    0.19
   9   3  -2    9.16    0.19
  -9   3   2    9.51    0.19
   7  -3  -2    1.13    0.06
   7  -3  -2    1.17    0.06
  -7  -3   2    1.03    0.06
  -7  -3   2    1.10    0.06
  -7  -3   2    1.18    0.06
  -7  -3   2    1.06    0.06
  -7  -3   2    1.10    0.06
   7  -3  -2    1.11    0.05
  -7  -3   2    1.11    0.06
  -7   3   2    1.10    0.06
   7   3  -2    1.12    0.06
   7   3  -2    1.10    0.06
  -7   3   2    1.23    0.06
  -7   3   2    1.10    0.06
  -5  -3   2   12.24    0.21
  -5  -3   2   12.53    0.21
  -5  -3   2   12.10    0.21
  -5  -3   2   12.43    0.21
   5  -3  -2   12.14    0.20
   5  -3  -2   12.20    0.21
  -5  -3   2   12.16    0.21
  -5  -3   2   12.23    0.21
  -5   3   2   11.91    0.20
   5   3  -2   11.87    0.21
   5   3  -2   11.85    0.20
   5   3  -2   12.21    0.22
  -5   3   2   12.36    0.21
   5   3  -2   11.95    0.21
  -5   3   2   12.26    0.22
  -3  -3   2   13.34    0.21
   3  -3  -2   13.17    0.21
   3  -3  -2   13.22    0.21
  -3  -3   2   13.06    0.21
  -3  -3   2   13.13    0.21
  -3  -3   2   13.17    0.21
   3   3  -2   12.97    0.21
   3   3  -2   12.78    0.21
   3   3  -2   12.98    0.21
   3   3  -2   12.98    0.22
   1  -3  -2    2.45    0.05
  -1  -3   2    2.46    0.06
   1  -3  -2    2.50    0.06
  -1  -3   2    2.44    0.06
  -1  -3   2    2.36    0.06
   1  -3  -2    2.50    0.06
  -1  -3   2    2.46    0.06
   1   3  -2    2.44    0.06
  -1   3   2    2.42    0.06
  -1  -3  -2   21.61    0.31
   1  -3   2   21.23    0.31
   1  -3   2   21.08    0.31
   1  -3   2   21.49    0.31
  -1  -3  -2   21.43    0.31
  -1  -3  -2   22.17    0.31
  -1  -3  -2   22.14    0.31
   1   3   2   21.38    0.31
  -1   3  -2   20.53    0.33
   1   3   2   21.38    0.31
  -3  -3  -2    1.27    0.04
  -3  -3  -2    1.21    0.04
  -3  -3  -2    1.19    0.04
   3  -3   2    1.23    0.04
  -3  -3  -2    1.23    0.04
   3  -3   2    1.23    0.04
   3   3   2    1.20    0.05
  -3   3  -2    1.22    0.04
  -3   3  -2    1.18    0.04
   5  -3   2    8.13    0.15
  -5  -3  -2    8.23    0.15
  -5  -3  -2    8.24    0.15
  -5  -3  -2    7.92    0.15
  -5  -3  -2    8.16    0.16
   5  -3   2    8.09    0.16
  -5  -3  -2    8.01    0.15
  -5  -3  -2    8.03    0.15
  -5   3  -2    7.93    0.15
   5   3   2    8.09    0.15
   5   3   2    8.26    0.15
   5   3   2    8.23    0.16
  -5   3  -2    8.32    0.16
   5   3   2    8.09    0.15
  -5   3  -2    8.06    0.15
  -7  -3  -2    3.05    0.09
  -7  -3  -2    3.10    0.09
   7  -3   2    2.94    0.09
   7  -3   2    2.97    0.09
  -7  -3  -2    2.98    0.09
  -7  -3  -2    2.92    0.09
  -7  -3  -2    3.06    0.09
  -7  -3  -2    3.03    0.10
   7  -3   2    3.14    0.09
   7   3   2    3.03    0.09
   7   3   2    2.95    0.09
  -7   3  -2    3.06    0.09
   7   3   2    2.98    0.10
  -7   3  -2    3.05    0.10
   7   3   2    2.95    0.09
  -7   3  -2    2.90    0.09
   9  -3   2    1.72    0.08
   9  -3   2    1.95    0.08
  -9  -3  -2    1.73    0.08
  -9  -3  -2    1.89    0.08
  -9  -3  -2    1.98    0.08
  -9  -3  -2    1.66    0.08
   9  -3   2    1.95    0.08
  -9   3  -2    1.86    0.08
   9   3   2    1.80    0.08
  -9   3  -2    1.91    0.08
   9   3   2    1.95    0.09
 -11  -3  -2    0.05    0.03
  11  -3   2    0.09    0.04
 -11  -3  -2    0.06    0.04
  11  -3   2    0.11    0.04
  11  -3   2    0.03    0.04
 -11  -3  -2    0.10    0.04
 -11  -3  -2    0.08    0.04
  11   3   2    0.04    0.04
  11   3   2    0.09    0.04
 -11   3  -2    0.05    0.04
 -11   3  -2    0.00    0.04
  11   3   2    0.06    0.04
 -13  -3  -2   -0.03    0.04
  13  -3   2    0.01    0.04
  13  -3   2   -0.02    0.04
  13  -3   2   -0.02    0.04
 -13  -3  -2    0.08    0.05
 -13  -3  -2   -0.03    0.04
  13   3   2    0.01    0.05
  13   3   2    0.06    0.04
 -13   3  -2   -0.01    0.04
 -13   3  -2    0.04    0.04
  13   3   2   -0.01    0.04
 -15  -3  -2    0.03    0.05
  15  -3   2    0.03    0.05
  15  -3   2    0.00    0.05
 -15  -3  -2   -0.03    0.04
 -15  -3  -2    0.03    0.04
  15   3   2   -0.01    0.05
 -15   3  -2   -0.09    0.04
 -15   3  -2    0.02    0.05
  15   3   2    0.00    0.04
 -16  -4   2    0.04    0.05
 -16  -4   2    0.13    0.06
  16  -4  -2    0.12    0.06
 -16  -4   2    0.10    0.06
  16  -4  -2    0.03    0.05
  16   4  -2    0.13    0.06
  16   4  -2    0.12    0.06
  16   4  -2    0.26    0.07
 -16   4   2    0.10    0.06
 -16   4   2    0.11    0.06
  16   4  -2    0.09    0.06
  14  -4  -2    0.35    0.06
 -14  -4   2    0.36    0.06
  14  -4  -2    0.35    0.06
 -14  -4   2    0.37    0.06
 -14  -4   2    0.38    0.07
  14   4  -2    0.47    0.07
 -14   4   2    0.40    0.06
 -14   4   2    0.27    0.06
  14   4  -2    0.42    0.07
  14   4  -2    0.38    0.07
  14   4  -2    0.40    0.07
 -12  -4   2    0.19    0.05
 -12  -4   2    0.13    0.04
  12  -4  -2    0.18    0.05
  12  -4  -2    0.11    0.04
 -12  -4   2    0.17    0.04
  12  -4  -2    0.18    0.05
 -12  -4   2    0.18    0.05
  12   4  -2    0.14    0.04
  12   4  -2    0.14    0.05
  12   4  -2    0.19    0.05
  12   4  -2    0.12    0.05
 -12   4   2    0.16    0.05
  12   4  -2    0.14    0.05
 -12   4   2    0.17    0.04
  10  -4  -2    0.19    0.04
 -10  -4   2    0.23    0.04
 -10  -4   2    0.25    0.04
 -10  -4   2    0.16    0.04
  10  -4  -2    0.18    0.04
  10  -4  -2    0.10    0.04
 -10  -4   2    0.15    0.04
 -10  -4   2    0.16    0.04
  10   4  -2    0.25    0.05
 -10   4   2    0.21    0.04
 -10   4   2    0.30    0.04
  10   4  -2    0.16    0.04
  10   4  -2    0.17    0.04
  10   4  -2    0.16    0.04
  -8  -4   2    1.27    0.07
  -8  -4   2    1.26    0.07
  -8  -4   2    1.25    0.07
  -8  -4   2    1.30    0.07
  -8  -4   2    1.39    0.07
   8  -4  -2    1.31    0.07
   8  -4  -2    1.31    0.07
   8  -4  -2    1.27    0.07
  -8   4   2    1.24    0.07
  -8   4   2    1.23    0.07
   8   4  -2    1.40    0.07
   8   4  -2    1.30    0.07
  -6  -4   2   11.71    0.21
   6  -4  -2   11.98    0.21
  -6  -4   2   11.86    0.21
  -6  -4   2   11.83    0.21
   6  -4  -2   11.75    0.21
  -6  -4   2   11.67    0.22
  -6  -4   2   11.50    0.21
   6  -4  -2   11.65    0.22
  -6  -4   2   11.78    0.22
   6   4  -2   11.81    0.21
   6   4  -2   11.69    0.21
  -6   4   2   11.74    0.22
  -6   4   2   11.58    0.21
   6   4  -2   11.67    0.23
   6   4  -2   11.58    0.22
  -6   4   2   11.78    0.21
  -4  -4   2    0.15    0.02
  -4  -4   2    0.15    0.02
   4  -4  -2    0.19    0.03
  -4  -4   2    0.19    0.03
  -4  -4   2    0.18    0.02
   4  -4  -2    0.14    0.02
   4   4  -2    0.15    0.02
   4   4  -2    0.15    0.02
   4   4  -2    0.14    0.02
  -4   4   2    0.15    0.02
   4   4  -2    0.17    0.02
  -4   4   2    0.16    0.02
  -2  -4   2   36.19    0.52
  -2  -4   2   36.10    0.51
  -2  -4   2   36.63    0.51
  -2  -4   2   35.98    0.52
   2  -4  -2   36.41    0.51
   2  -4  -2   36.56    0.52
   2   4  -2   35.62    0.51
   2   4  -2   35.87    0.51
   2   4  -2   35.60    0.51
  -2   4   2   35.03    0.51
  -2   4   2   34.96    0.51
   0  -4   2    1.73    0.05
   0  -4  -2    1.73    0.05
   0  -4   2    1.68    0.05
   0  -4  -2    1.72    0.05
   0  -4   2    1.70    0.05
   0  -4  -2    1.69    0.05
   0   4  -2    1.66    0.05
   0   4  -2    1.67    0.05
   0   4  -2    1.67    0.05
  -2  -4  -2   18.38    0.28
   2  -4   2   18.58    0.29
  -2  -4  -2   18.33    0.28
   2  -4   2   18.26    0.28
  -2  -4  -2   18.25    0.28
   2  -4   2   18.42    0.28
  -2  -4  -2   18.50    0.28
  -2   4  -2   18.10    0.28
  -2   4  -2   18.04    0.28
   4  -4   2    0.44    0.04
  -4  -4  -2    0.40    0.03
  -4  -4  -2    0.48    0.03
  -4  -4  -2    0.38    0.03
   4  -4   2    0.43    0.03
  -4  -4  -2    0.34    0.03
   4   4   2    0.43    0.03
  -4   4  -2    0.42    0.03
  -4   4  -2    0.43    0.03
   4   4   2    0.45    0.03
   4   4   2    0.44    0.03
   4   4   2    0.38    0.03
   6  -4   2    0.06    0.03
  -6  -4  -2    0.05    0.02
  -6  -4  -2    0.06    0.02
  -6  -4  -2    0.07    0.02
  -6  -4  -2    0.12    0.02
  -6  -4  -2    0.07    0.02
   6  -4   2    0.07    0.02
  -6  -4  -2    0.08    0.02
   6  -4   2    0.10    0.02
   6   4   2    0.06    0.02
   6   4   2    0.06    0.02
   6   4   2    0.05    0.02
   6   4   2    0.08    0.02
  -6   4  -2    0.04    0.02
  -6   4  -2    0.05    0.02
  -6   4  -2    0.06    0.02
  -8  -4  -2    0.70    0.06
   8  -4   2    0.84    0.06
  -8  -4  -2    0.84    0.06
   8  -4   2    0.87    0.06
  -8  -4  -2    0.74    0.06
   8  -4   2    0.83    0.06
  -8  -4  -2    0.71    0.06
  -8  -4  -2    0.75    0.06
  -8   4  -2    0.85    0.06
   8   4   2    0.71    0.06
   8   4   2    0.81    0.06
   8   4   2    0.66    0.06
   8   4   2    0.77    0.06
  -8   4  -2    0.83    0.06
 -10  -4  -2   -0.01    0.03
 -10  -4  -2   -0.05    0.03
  10  -4   2    0.00    0.03
 -10  -4  -2   -0.03    0.03
  10  -4   2   -0.03    0.03
 -10  -4  -2   -0.03    0.03
 -10  -4  -2   -0.04    0.03
  10  -4   2   -0.02    0.03
  10   4   2   -0.07    0.03
  10   4   2   -0.06    0.03
 -10   4  -2   -0.05    0.03
  10   4   2   -0.03    0.03
 -10   4  -2    0.00    0.03
  10   4   2   -0.02    0.03
 -12  -4  -2    0.78    0.07
  12  -4   2    0.74    0.07
 -12  -4  -2    0.69    0.07
  12  -4   2    0.72    0.07
 -12  -4  -2    0.68    0.07
 -12  -4  -2    0.78    0.07
  12  -4   2    0.90    0.07
  12   4   2    0.81    0.08
  12   4   2    0.77    0.07
 -12   4  -2    0.75    0.07
 -12   4  -2    0.75    0.07
  12   4   2    0.76    0.07
  12   4   2    0.81    0.08
  12   4   2    0.85    0.08
  14  -4   2    0.98    0.09
 -14  -4  -2    0.83    0.08
 -14  -4  -2    0.93    0.08
  14  -4   2    0.90    0.08
 -14  -4  -2    0.78    0.08
  14   4   2    0.69    0.08
  14   4   2    0.86    0.08
 -14   4  -2    0.96    0.09
 -14   4  -2    0.95    0.09
  14   4   2    0.94    0.09
  14   4   2    0.87    0.08
 -16  -4  -2    0.16    0.06
 -16  -4  -2   -0.08    0.04
  16  -4   2    0.07    0.06
 -16  -4  -2   -0.02    0.04
  16  -4   2   -0.08    0.04
  16   4   2    0.07    0.05
 -16   4  -2   -0.01    0.05
  16   4   2    0.01    0.05
 -16   4  -2    0.00    0.05
  16   4   2   -0.04    0.05
  16   4   2    0.02    0.05
  15  -5  -2    0.06    0.05
 -15  -5   2    0.14    0.06
  15  -5  -2    0.14    0.06
 -15  -5   2    0.11    0.05
 -15  -5   2    0.16    0.05
  15   5  -2    0.22    0.06
  15   5  -2    0.19    0.06
  15   5  -2    0.14    0.06
  15   5  -2    0.13    0.06
 -15   5   2    0.05    0.05
 -15   5   2    0.11    0.05
 -13  -5   2    0.46    0.07
  13  -5  -2    0.53    0.06
 -13  -5   2    0.44    0.06
  13  -5  -2    0.42    0.06
 -13  -5   2    0.42    0.06
  13   5  -2    0.52    0.07
  13   5  -2    0.44    0.07
 -13   5   2    0.57    0.07
 -13   5   2    0.47    0.06
  13   5  -2    0.57    0.07
  13   5  -2    0.35    0.06
  11  -5  -2    0.22    0.04
 -11  -5   2    0.35    0.05
 -11  -5   2    0.28    0.05
 -11  -5   2    0.23    0.05
 -11  -5   2    0.23    0.04
  11  -5  -2    0.23    0.05
 -11  -5   2    0.23    0.05
  11  -5  -2    0.24    0.05
  11   5  -2    0.23    0.05
 -11   5   2    0.19    0.04
  11   5  -2    0.30    0.06
  11   5  -2    0.16    0.05
  11   5  -2    0.23    0.05
 -11   5   2    0.27    0.05
   9  -5  -2    5.46    0.14
  -9  -5   2    5.34    0.14
  -9  -5   2    5.33    0.15
  -9  -5   2    5.58    0.15
   9  -5  -2    5.49    0.15
  -9  -5   2    5.20    0.15
  -9  -5   2    5.34    0.14
   9  -5  -2    5.25    0.14
  -9   5   2    5.31    0.14
   9   5  -2    5.19    0.14
   9   5  -2    5.51    0.15
  -9   5   2    5.39    0.14
  -7  -5   2    0.00    0.02
   7  -5  -2   -0.01    0.02
  -7  -5   2    0.03    0.03
  -7  -5   2    0.04    0.03
   7  -5  -2    0.00    0.02
   7  -5  -2   -0.02    0.02
  -7  -5   2    0.01    0.02
  -7  -5   2    0.02    0.03
  -7  -5   2    0.03    0.03
   7   5  -2    0.02    0.03
  -7   5   2   -0.02    0.02
   7   5  -2    0.00    0.03
   7   5  -2    0.02    0.03
  -7   5   2    0.02    0.03
   5  -5  -2   10.78    0.20
  -5  -5   2   10.56    0.20
  -5  -5   2   10.74    0.20
   5  -5  -2   10.62    0.20
   5  -5  -2   10.44    0.19
  -5  -5   2   10.81    0.20
  -5  -5   2   10.52    0.20
  -5   5   2   10.54    0.19
   5   5  -2   10.38    0.19
  -5   5   2   10.30    0.21
   5   5  -2   10.52    0.20
  -5   5   2   10.47    0.19
   5   5  -2   10.57    0.21
   5   5  -2   10.42    0.19
   3  -5  -2   12.18    0.21
  -3  -5   2   12.35    0.21
  -3  -5   2   12.11    0.22
  -3  -5   2   12.03    0.21
   3  -5  -2   12.11    0.21
  -3  -5   2   12.19    0.21
   3   5  -2   12.15    0.21
  -3   5   2   12.18    0.21
   3   5  -2   12.35    0.21
   3   5  -2   11.96    0.21
  -3   5   2   12.12    0.21
  -1  -5   2   11.41    0.20
   1  -5  -2   11.40    0.20
  -1  -5   2   11.19    0.20
  -1  -5   2   11.41    0.20
   1  -5  -2   11.55    0.19
   1  -5  -2   11.45    0.20
  -1  -5   2   11.41    0.19
   1   5  -2   11.33    0.19
  -1   5   2   11.28    0.19
  -1   5   2   11.33    0.19
   1   5  -2   11.48    0.19
   1   5  -2   11.48    0.20
  -1  -5  -2    0.03    0.02
   1  -5   2    0.02    0.02
  -1  -5  -2    0.02    0.02
  -1  -5  -2    0.04    0.02
   1  -5   2    0.05    0.02
   1  -5   2    0.04    0.02
  -1  -5  -2    0.05    0.02
  -1   5  -2    0.06    0.02
  -1   5  -2    0.08    0.02
   1   5   2    0.03    0.02
   1   5   2    0.05    0.02
   1   5   2    0.04    0.02
   3  -5   2   18.24    0.30
  -3  -5  -2   18.84    0.29
  -3  -5  -2   18.26    0.30
  -3  -5  -2   18.16    0.29
   3  -5   2   18.14    0.29
  -3  -5  -2   18.47    0.29
   3   5   2   18.01    0.29
   3   5   2   18.25    0.29
  -3   5  -2   18.18    0.29
   3   5   2   18.35    0.29
  -3   5  -2   18.34    0.29
  -5  -5  -2    0.03    0.02
   5  -5   2    0.04    0.02
   5  -5   2    0.04    0.02
  -5  -5  -2    0.04    0.02
  -5  -5  -2    0.03    0.02
  -5  -5  -2    0.05    0.02
   5  -5   2    0.02    0.02
  -5   5  -2    0.06    0.02
   5   5   2    0.04    0.02
  -5   5  -2    0.02    0.02
   5   5   2    0.05    0.02
   5   5   2    0.03    0.02
   5   5   2    0.03    0.02
  -7  -5  -2   31.49    0.49
   7  -5   2   31.23    0.50
  -7  -5  -2   31.82    0.50
  -7  -5  -2   31.63    0.49
   7  -5   2   32.08    0.49
  -7  -5  -2   31.56    0.49
   7  -5   2   32.73    0.49
  -7  -5  -2   31.95    0.50
  -7  -5  -2   31.47    0.48
  -7   5  -2   31.11    0.49
   7   5   2   31.86    0.51
   7   5   2   32.01    0.49
   7   5   2   32.09    0.49
  -7   5  -2   31.58    0.49
   9  -5   2   16.06    0.31
  -9  -5  -2   16.09    0.29
   9  -5   2   15.65    0.29
   9  -5   2   15.97    0.29
  -9  -5  -2   15.61    0.29
  -9  -5  -2   15.97    0.29
  -9  -5  -2   15.84    0.29
  -9  -5  -2   15.63    0.30
   9   5   2   15.77    0.29
  -9   5  -2   15.56    0.29
   9   5   2   15.62    0.29
  -9   5  -2   15.74    0.29
 -11  -5  -2    1.03    0.08
  11  -5   2    1.12    0.08
 -11  -5  -2    1.03    0.08
 -11  -5  -2    1.13    0.08
  11  -5   2    1.05    0.08
 -11  -5  -2    1.17    0.08
  11  -5   2    1.02    0.08
 -11  -5  -2    1.08    0.08
  11   5   2    1.18    0.09
  11   5   2    0.94    0.08
  11   5   2    1.07    0.08
 -11   5  -2    1.19    0.08
  11   5   2    1.08    0.08
 -11   5  -2    1.03    0.08
 -13  -5  -2    2.99    0.13
 -13  -5  -2    3.28    0.13
 -13  -5  -2    2.84    0.13
  13  -5   2    2.84    0.13
 -13  -5  -2    2.91    0.13
  13  -5   2    3.25    0.13
 -13   5  -2    3.16    0.13
  13   5   2    2.90    0.13
  13   5   2    3.06    0.13
  13   5   2    3.03    0.13
  13   5   2    2.96    0.13
 -13   5  -2    3.01    0.13
  15  -5   2    0.28    0.06
 -15  -5  -2    0.30    0.06
  15  -5   2    0.28    0.06
 -15  -5  -2    0.28    0.06
 -15  -5  -2    0.24    0.06
  15   5   2    0.26    0.06
 -15   5  -2    0.27    0.06
  15   5   2    0.17    0.06
  15   5   2    0.33    0.06
 -15   5  -2    0.32    0.06
  15   5   2    0.28    0.06
  14  -6  -2    0.52    0.08
 -14  -6   2    0.70    0.08
 -14  -6   2    0.62    0.08
 -14  -6   2    0.70    0.08
  14  -6  -2    0.73    0.08
 -14  -6   2    0.55    0.07
  14   6  -2    0.67    0.08
 -14   6   2    0.88    0.09
  14   6  -2    0.56    0.08
  14   6  -2    0.84    0.09
 -14   6   2    0.66    0.08
  14   6  -2    0.72    0.08
 -12  -6   2    2.21    0.11
 -12  -6   2    2.06    0.11
  12  -6  -2    1.94    0.10
  12  -6  -2    2.09    0.11
 -12  -6   2    2.22    0.11
  12  -6  -2    2.12    0.11
 -12  -6   2    2.19    0.11
 -12  -6   2    2.24    0.11
  12   6  -2    2.00    0.11
 -12   6   2    2.23    0.11
  12   6  -2    2.21    0.11
 -12   6   2    2.17    0.11
  12   6  -2    2.14    0.12
  12   6  -2    2.18    0.11
  10  -6  -2    3.80    0.13
 -10  -6   2    3.79    0.13
 -10  -6   2    3.69    0.13
  10  -6  -2    3.63    0.13
  10  -6  -2    3.80    0.13
 -10  -6   2    3.76    0.14
 -10  -6   2    3.77    0.13
 -10  -6   2    4.04    0.13
 -10   6   2    3.96    0.13
  10   6  -2    3.86    0.13
 -10   6   2    3.90    0.13
  10   6  -2    3.61    0.13
  -8  -6   2    4.46    0.14
   8  -6  -2    4.43    0.13
  -8  -6   2    4.44    0.13
   8  -6  -2    4.43    0.13
  -8  -6   2    4.23    0.13
   8  -6  -2    4.57    0.14
  -8   6   2    4.60    0.13
   8   6  -2    4.45    0.13
  -8   6   2    4.50    0.13
   8   6  -2    4.42    0.13
   6  -6  -2    9.76    0.20
   6  -6  -2    9.52    0.19
   6  -6  -2    9.81    0.20
  -6  -6   2    9.78    0.20
  -6  -6   2    9.67    0.19
  -6  -6   2    9.90    0.20
  -6  -6   2    9.81    0.20
   6   6  -2    9.90    0.22
   6   6  -2    9.79    0.20
   6   6  -2    9.75    0.19
  -6   6   2    9.63    0.19
  -6   6   2    9.44    0.19
   4  -6  -2    4.38    0.11
  -4  -6   2    4.18    0.11
   4  -6  -2    4.04    0.11
   4  -6  -2    4.33    0.11
  -4  -6   2    4.42    0.12
  -4  -6   2    4.41    0.11
  -4  -6   2    4.15    0.11
  -4   6   2    4.23    0.11
   4   6  -2    4.21    0.11
  -4   6   2    4.36    0.11
   4   6  -2    4.30    0.11
  -2  -6   2    1.40    0.06
  -2  -6   2    1.36    0.06
  -2  -6   2    1.28    0.06
   2  -6  -2    1.37    0.06
  -2  -6   2    1.33    0.06
  -2  -6   2    1.36    0.06
   2  -6  -2    1.33    0.06
   2  -6  -2    1.30    0.06
   2  -6  -2    1.38    0.05
   2   6  -2    1.35    0.06
   2   6  -2    1.38    0.06
   2   6  -2    1.26    0.06
  -2   6   2    1.40    0.06
  -2   6   2    1.34    0.05
   0  -6  -2    2.60    0.08
   0  -6  -2    2.45    0.08
   0  -6   2    2.42    0.08
   0  -6   2    2.48    0.08
   0  -6   2    2.56    0.08
   0  -6   2    2.50    0.07
   0  -6  -2    2.52    0.07
   0   6   2    2.56    0.07
   0   6  -2    2.54    0.08
   0   6   2    2.54    0.07
   0   6  -2    2.51    0.07
   0   6  -2    2.58    0.08
  -2  -6  -2    0.07    0.02
   2  -6   2    0.07    0.02
   2  -6   2    0.09    0.02
  -2  -6  -2    0.08    0.02
   2  -6   2    0.05    0.02
  -2  -6  -2    0.09    0.02
   2  -6   2    0.04    0.02
  -2  -6  -2    0.11    0.02
  -2  -6  -2    0.05    0.02
   2   6   2    0.08    0.02
   2   6   2    0.10    0.02
  -2   6  -2    0.04    0.02
   2   6   2    0.14    0.02
  -2   6  -2    0.05    0.02
  -4  -6  -2    8.47    0.17
   4  -6   2    8.53    0.17
  -4  -6  -2    8.26    0.16
   4  -6   2    8.27    0.18
  -4  -6  -2    8.41    0.17
  -4  -6  -2    8.66    0.17
   4  -6   2    8.35    0.17
  -4   6  -2    8.65    0.17
   4   6   2    8.48    0.17
  -4   6  -2    8.29    0.17
   4   6   2    8.25    0.17
   4   6   2    8.86    0.17
   6  -6   2    0.35    0.04
   6  -6   2    0.38    0.05
  -6  -6  -2    0.46    0.05
   6  -6   2    0.49    0.05
  -6  -6  -2    0.41    0.04
  -6  -6  -2    0.39    0.04
  -6  -6  -2    0.39    0.04
   6   6   2    0.43    0.05
  -6   6  -2    0.46    0.05
   6   6   2    0.42    0.04
   6   6   2    0.47    0.05
  -6   6  -2    0.36    0.04
   8  -6   2    0.01    0.03
   8  -6   2   -0.01    0.03
  -8  -6  -2    0.01    0.03
   8  -6   2    0.00    0.03
  -8  -6  -2    0.00    0.03
  -8  -6  -2    0.01    0.03
   8   6   2    0.03    0.03
  -8   6  -2   -0.03    0.03
   8   6   2    0.01    0.03
  -8   6  -2    0.00    0.03
 -10  -6  -2    2.06    0.10
 -10  -6  -2    1.84    0.10
  10  -6   2    1.97    0.10
 -10  -6  -2    2.00    0.10
  10  -6   2    2.10    0.10
 -10  -6  -2    1.93    0.09
 -10  -6  -2    2.12    0.10
  10  -6   2    2.11    0.10
  10   6   2    1.94    0.10
 -10   6  -2    1.93    0.10
  10   6   2    1.91    0.09
 -10   6  -2    2.05    0.10
 -12  -6  -2   12.62    0.29
  12  -6   2   12.60    0.28
 -12  -6  -2   12.69    0.27
  12  -6   2   12.96    0.28
  12  -6   2   12.99    0.29
 -12  -6  -2   12.87    0.27
 -12  -6  -2   12.47    0.27
 -12  -6  -2   12.64    0.28
  12   6   2   12.88    0.27
 -12   6  -2   12.58    0.27
  12   6   2   12.45    0.29
 -12   6  -2   12.56    0.27
  12   6   2   12.99    0.27
  12   6   2   13.01    0.28
  14  -6   2    0.62    0.08
  14  -6   2    0.47    0.07
 -14  -6  -2    0.59    0.07
 -14  -6  -2    0.55    0.07
 -14  -6  -2    0.57    0.07
 -14  -6  -2    0.62    0.08
  14   6   2    0.55    0.07
 -14   6  -2    0.65    0.08
  14   6   2    0.65    0.08
 -14   6  -2    0.73    0.08
  14   6   2    0.58    0.07
  14   6   2    0.53    0.07
 -15  -7   2    0.23    0.06
  15  -7  -2    0.18    0.06
 -15  -7   2    0.29    0.07
 -15  -7   2    0.21    0.06
  15  -7  -2    0.26    0.07
  15   7  -2    0.12    0.06
 -15   7   2    0.23    0.06
  15   7  -2    0.33    0.07
  15   7  -2    0.24    0.07
  15   7  -2    0.31    0.07
 -15   7   2    0.11    0.06
 -13  -7   2    1.40    0.10
  13  -7  -2    1.53    0.10
  13  -7  -2    1.56    0.10
 -13  -7   2    1.30    0.10
  13   7  -2    1.44    0.11
 -13   7   2    1.53    0.10
  13   7  -2    1.33    0.11
 -13   7   2    1.40    0.10
  13   7  -2    1.32    0.10
  11  -7  -2    2.09    0.11
  11  -7  -2    1.89    0.10
  11  -7  -2    1.84    0.11
 -11  -7   2    1.70    0.10
 -11  -7   2    1.75    0.11
 -11  -7   2    1.80    0.10
 -11   7   2    2.22    0.11
  11   7  -2    1.96    0.11
 -11   7   2    1.83    0.10
  11   7  -2    1.80    0.10
  -9  -7   2    3.43    0.12
   9  -7  -2    3.24    0.13
  -9  -7   2    3.35    0.12
   9  -7  -2    3.36    0.12
  -9  -7   2    3.37    0.13
   9  -7  -2    3.39    0.12
   9   7  -2    3.22    0.12
  -9   7   2    3.41    0.12
  -9   7   2    3.27    0.12
   9   7  -2    3.31    0.12
   7  -7  -2    5.79    0.16
  -7  -7   2    5.67    0.16
  -7  -7   2    5.71    0.15
  -7  -7   2    5.71    0.15
   7  -7  -2    5.86    0.15
   7  -7  -2    5.91    0.15
  -7   7   2    5.77    0.15
   7   7  -2    6.03    0.15
   7   7  -2    5.90    0.15
  -7   7   2    5.94    0.15
  -5  -7   2   13.34    0.25
  -5  -7   2   13.16    0.25
   5  -7  -2   13.53    0.25
  -5  -7   2   12.96    0.25
   5  -7  -2   13.14    0.24
  -5  -7   2   12.82    0.24
   5  -7  -2   13.48    0.25
  -5   7   2   13.17    0.24
   5   7  -2   12.89    0.24
   5   7  -2   12.92    0.24
  -5   7   2   12.87    0.24
   3  -7  -2    4.18    0.11
  -3  -7   2    3.97    0.11
  -3  -7   2    3.88    0.11
   3  -7  -2    4.04    0.10
  -3  -7   2    3.96    0.11
   3  -7  -2    3.86    0.11
   3  -7  -2    4.07    0.11
  -3  -7   2    3.91    0.11
  -3  -7   2    3.99    0.11
   3   7  -2    3.88    0.11
  -3   7   2    3.94    0.11
   3   7  -2    3.86    0.11
  -3   7   2    3.94    0.10
   1  -7  -2    7.73    0.16
   1  -7  -2    7.82    0.17
   1  -7  -2    7.68    0.16
  -1  -7   2    7.72    0.16
  -1  -7   2    7.72    0.16
  -1  -7   2    7.85    0.17
   1  -7  -2    8.01    0.16
  -1  -7   2    7.64    0.16
  -1  -7   2    7.72    0.17
   1   7  -2    7.84    0.16
   1   7  -2    7.44    0.16
  -1   7   2    7.82    0.16
  -1   7   2    7.82    0.16
  -1  -7  -2   20.56    0.33
  -1  -7  -2   20.52    0.34
  -1  -7  -2   21.02    0.34
  -1  -7  -2   21.44    0.34
  -1  -7  -2   21.12    0.34
   1  -7   2   20.20    0.33
   1  -7   2   20.70    0.35
   1  -7   2   20.77    0.34
   1  -7   2   20.63    0.34
   1   7   2   20.66    0.33
  -1   7  -2   20.47    0.33
  -1   7  -2   20.60    0.33
   1   7   2   20.52    0.33
   1   7   2   20.86    0.34
   3  -7   2   -0.01    0.02
   3  -7   2    0.00    0.02
  -3  -7  -2    0.00    0.02
   3  -7   2    0.00    0.02
  -3  -7  -2    0.01    0.02
  -3  -7  -2    0.01    0.02
  -3  -7  -2    0.03    0.02
  -3  -7  -2   -0.04    0.02
   3  -7   2    0.00    0.02
  -3   7  -2   -0.01    0.02
   3   7   2    0.01    0.02
   3   7   2   -0.02    0.02
  -3   7  -2    0.01    0.02
   5  -7   2    9.99    0.20
  -5  -7  -2    9.80    0.19
  -5  -7  -2    9.90    0.20
   5  -7   2    9.92    0.21
   5  -7   2    9.67    0.20
  -5  -7  -2    9.61    0.20
  -5  -7  -2    9.86    0.20
  -5   7  -2   10.03    0.20
   5   7   2    9.66    0.20
   5   7   2    9.94    0.20
   5   7   2    9.52    0.21
  -5   7  -2    9.69    0.20
  -7  -7  -2    6.17    0.15
   7  -7   2    6.17    0.16
  -7  -7  -2    6.18    0.16
  -7  -7  -2    6.14    0.16
   7  -7   2    6.11    0.15
   7  -7   2    6.09    0.16
   7   7   2    6.10    0.15
   7   7   2    6.16    0.15
  -7   7  -2    6.13    0.15
  -7   7  -2    6.25    0.15
   9  -7   2    0.74    0.07
  -9  -7  -2    0.63    0.07
  -9  -7  -2    0.67    0.06
   9  -7   2    0.76    0.07
  -9  -7  -2    0.68    0.06
   9  -7   2    0.73    0.07
   9   7   2    0.76    0.07
  -9   7  -2    0.71    0.07
  -9   7  -2    0.76    0.07
   9   7   2    0.78    0.07
  11  -7   2    2.64    0.13
 -11  -7  -2    2.71    0.12
 -11  -7  -2    2.70    0.12
  11  -7   2    2.59    0.12
 -11  -7  -2    2.62    0.12
  11  -7   2    2.56    0.12
  11   7   2    2.69    0.12
 -11   7  -2    2.64    0.12
  11   7   2    2.64    0.12
 -11   7  -2    2.68    0.12
  11   7   2    2.77    0.12
 -13  -7  -2    0.01    0.04
  13  -7   2   -0.02    0.04
 -13  -7  -2    0.10    0.04
  13  -7   2    0.11    0.05
 -13   7  -2    0.02    0.05
  13   7   2    0.01    0.04
 -13   7  -2    0.04    0.05
  13   7   2   -0.04    0.04
  13   7   2    0.05    0.05
  15  -7   2    0.54    0.08
  15  -7   2    0.38    0.07
 -15  -7  -2    0.52    0.08
 -15  -7  -2    0.66    0.08
 -15  -7  -2    0.70    0.09
  15   7   2    0.73    0.09
  15   7   2    0.54    0.08
 -15   7  -2    0.63    0.08
  15   7   2    0.53    0.08
  15   7   2    0.60    0.08
 -15   7  -2    0.51    0.08
  14  -8  -2    0.05    0.05
  14  -8  -2   -0.04    0.05
 -14  -8   2    0.04    0.05
  14   8  -2    0.03    0.05
 -14   8   2    0.04    0.05
  14   8  -2    0.05    0.06
  14   8  -2    0.03    0.05
 -14   8   2   -0.01    0.05
  12  -8  -2    4.94    0.17
 -12  -8   2    4.91    0.17
 -12  -8   2    4.90    0.17
  12  -8  -2    5.15    0.17
 -12   8   2    5.24    0.17
  12   8  -2    5.22    0.17
  12   8  -2    5.15    0.17
 -12   8   2    5.41    0.17
  10  -8  -2    0.00    0.04
 -10  -8   2   -0.04    0.04
 -10  -8   2   -0.10    0.04
  10  -8  -2    0.01    0.04
  10  -8  -2    0.04    0.04
 -10  -8   2   -0.08    0.03
 -10   8   2    0.04    0.04
  10   8  -2    0.00    0.04
  10   8  -2   -0.03    0.04
 -10   8   2    0.03    0.04
  -8  -8   2    1.37    0.08
   8  -8  -2    1.56    0.09
   8  -8  -2    1.32    0.08
  -8  -8   2    1.45    0.08
   8  -8  -2    1.28    0.08
  -8  -8   2    1.27    0.09
  -8   8   2    1.48    0.08
   8   8  -2    1.17    0.08
  -8   8   2    1.38    0.08
   8   8  -2    1.36    0.09
   6  -8  -2    9.93    0.21
   6  -8  -2   10.22    0.21
   6  -8  -2    9.88    0.22
  -6  -8   2   10.04    0.21
  -6  -8   2   10.11    0.22
  -6  -8   2    9.93    0.22
   6   8  -2    9.77    0.21
  -6   8   2   10.17    0.21
   6   8  -2    9.88    0.21
  -6   8   2   10.25    0.21
   4  -8  -2    3.42    0.11
  -4  -8   2    3.33    0.11
   4  -8  -2    3.55    0.11
  -4  -8   2    3.32    0.11
   4  -8  -2    3.42    0.11
  -4  -8   2    3.44    0.11
  -4  -8   2    3.55    0.11
   4  -8  -2    3.42    0.11
   4   8  -2    3.35    0.11
   4   8  -2    3.50    0.11
  -4   8   2    3.41    0.11
  -4   8   2    3.42    0.11
   2  -8  -2   10.06    0.20
  -2  -8   2    9.79    0.21
   2  -8  -2    9.87    0.20
   2  -8  -2    9.75    0.20
  -2  -8   2    9.62    0.20
  -2  -8   2   10.00    0.20
  -2  -8   2    9.82    0.20
   2  -8  -2    9.84    0.20
  -2  -8   2    9.94    0.21
   2   8  -2    9.90    0.20
  -2   8   2    9.89    0.19
  -2   8   2    9.71    0.19
   2   8  -2    9.94    0.20
   0  -8  -2    1.77    0.07
   0  -8   2    1.73    0.08
   0  -8   2    1.71    0.07
   0  -8  -2    1.65    0.08
   0  -8   2    1.75    0.08
   0  -8  -2    1.87    0.08
   0  -8  -2    1.71    0.07
   0  -8   2    1.71    0.07
   0   8   2    1.72    0.07
   0   8  -2    1.74    0.07
   0   8  -2    1.68    0.07
   0   8   2    1.76    0.07
  -2  -8  -2    0.66    0.05
   2  -8   2    0.66    0.05
  -2  -8  -2    0.64    0.05
  -2  -8  -2    0.65    0.05
   2  -8   2    0.58    0.05
   2  -8   2    0.73    0.06
  -2  -8  -2    0.64    0.05
   2  -8   2    0.64    0.05
  -2  -8  -2    0.69    0.05
   2   8   2    0.65    0.05
  -2   8  -2    0.73    0.06
   2   8   2    0.55    0.05
  -2   8  -2    0.71    0.05
  -4  -8  -2   25.51    0.41
   4  -8   2   25.08    0.42
   4  -8   2   25.67    0.42
  -4  -8  -2   25.23    0.42
   4  -8   2   25.06    0.42
   4  -8   2   25.43    0.41
  -4  -8  -2   25.52    0.41
  -4  -8  -2   24.90    0.42
  -4   8  -2   25.05    0.41
   4   8   2   25.27    0.41
   4   8   2   24.88    0.41
  -4   8  -2   24.65    0.41
   6  -8   2    2.51    0.10
  -6  -8  -2    2.54    0.10
   6  -8   2    2.67    0.10
  -6  -8  -2    2.63    0.10
  -6  -8  -2    2.49    0.10
   6  -8   2    2.51    0.11
   6   8   2    2.58    0.10
   6   8   2    2.44    0.10
  -6   8  -2    2.53    0.10
  -6   8  -2    2.49    0.10
   8  -8   2   20.20    0.37
  -8  -8  -2   19.92    0.36
   8  -8   2   20.47    0.38
  -8  -8  -2   20.36    0.37
  -8  -8  -2   20.18    0.38
   8  -8   2   19.70    0.36
   8   8   2   20.37    0.36
  -8   8  -2   20.00    0.36
  -8   8  -2   20.33    0.36
   8   8   2   19.77    0.36
 -10  -8  -2    0.01    0.03
 -10  -8  -2   -0.01    0.04
  10  -8   2    0.02    0.04
  10  -8   2   -0.03    0.04
  10  -8   2   -0.04    0.04
 -10  -8  -2   -0.04    0.03
 -10   8  -2   -0.04    0.04
  10   8   2    0.02    0.04
 -10   8  -2   -0.02    0.04
  10   8   2    0.02    0.04
  12  -8   2    0.24    0.06
  12  -8   2    0.16    0.06
 -12  -8  -2    0.24    0.06
 -12  -8  -2    0.21    0.05
  12   8   2    0.24    0.06
  12   8   2    0.32    0.06
  12   8   2    0.27    0.06
 -12   8  -2    0.28    0.06
 -12   8  -2    0.23    0.06
  14  -8   2    0.11    0.06
  14  -8   2    0.17    0.06
 -14  -8  -2    0.17    0.06
 -14   8  -2    0.21    0.06
 -14   8  -2    0.21    0.06
  14   8   2    0.22    0.06
  14   8   2    0.10    0.06
  14   8   2    0.15    0.06
 -13  -9   2    0.03    0.05
  13  -9  -2    0.06    0.05
  13   9  -2   -0.05    0.05
 -13   9   2    0.08    0.05
  13   9  -2   -0.05    0.05
 -13   9   2    0.06    0.05
  13   9  -2    0.07    0.06
  11  -9  -2    3.49    0.14
 -11  -9   2    3.31    0.14
 -11  -9   2    3.48    0.14
  11  -9  -2    3.69    0.15
  11   9  -2    3.49    0.14
  11   9  -2    3.62    0.14
 -11   9   2    3.38    0.14
 -11   9   2    3.45    0.14
  -9  -9   2    8.88    0.23
   9  -9  -2    8.99    0.22
   9  -9  -2    9.07    0.23
  -9  -9   2    8.70    0.22
   9  -9  -2    9.04    0.22
  -9  -9   2    8.93    0.23
  -9   9   2    8.91    0.21
  -9   9   2    9.01    0.22
   9   9  -2    9.11    0.22
   9   9  -2    8.99    0.22
  -7  -9   2    6.10    0.18
   7  -9  -2    6.48    0.17
   7  -9  -2    6.12    0.17
   7  -9  -2    6.05    0.18
  -7  -9   2    6.14    0.17
  -7  -9   2    6.04    0.17
  -7   9   2    6.31    0.17
   7   9  -2    6.29    0.17
  -7   9   2    6.23    0.16
   7   9  -2    6.22    0.17
  -5  -9   2   16.70    0.32
   5  -9  -2   17.01    0.31
  -5  -9   2   16.82    0.33
   5  -9  -2   16.64    0.31
   5  -9  -2   16.85    0.32
  -5  -9   2   16.60    0.31
  -5   9   2   17.30    0.31
   5   9  -2   16.87    0.31
  -5   9   2   17.13    0.31
   5   9  -2   16.98    0.31
   3  -9  -2    1.89    0.09
  -3  -9   2    1.92    0.09
  -3  -9   2    1.91    0.09
  -3  -9   2    1.79    0.08
  -3  -9   2    2.01    0.09
   3  -9  -2    1.97    0.08
   3  -9  -2    1.85    0.08
  -3   9   2    1.98    0.09
  -3   9   2    2.11    0.09
   3   9  -2    1.92    0.09
   3   9  -2    2.05    0.09
   1  -9  -2    0.46    0.05
  -1  -9   2    0.52    0.05
   1  -9  -2    0.53    0.05
  -1  -9   2    0.55    0.05
  -1  -9   2    0.44    0.05
   1  -9  -2    0.55    0.05
  -1  -9   2    0.55    0.05
   1  -9  -2    0.48    0.05
   1   9  -2    0.52    0.05
  -1   9   2    0.54    0.05
  -1   9   2    0.52    0.05
   1   9  -2    0.50    0.05
  -1  -9  -2    0.26    0.04
   1  -9   2    0.17    0.04
  -1  -9  -2    0.19    0.03
  -1  -9  -2    0.23    0.04
  -1  -9  -2    0.26    0.04
  -1  -9  -2    0.28    0.04
   1  -9   2    0.26    0.04
   1   9   2    0.26    0.04
  -1   9  -2    0.22    0.04
  -1   9  -2    0.23    0.04
   1   9   2    0.21    0.04
  -3  -9  -2   11.55    0.23
  -3  -9  -2   11.57    0.23
   3  -9   2   11.24    0.24
  -3  -9  -2   10.99    0.24
   3  -9   2   10.91    0.23
   3  -9   2   11.18    0.23
  -3  -9  -2   11.12    0.23
   3   9   2   11.02    0.22
   3   9   2   11.28    0.23
  -3   9  -2   11.40    0.23
  -3   9  -2   11.12    0.23
  -5  -9  -2   28.69    0.47
   5  -9   2   28.71    0.47
   5  -9   2   28.71    0.47
   5  -9   2   27.68    0.48
  -5  -9  -2   28.68    0.47
  -5  -9  -2   28.61    0.48
   5   9   2   28.83    0.47
   5   9   2   28.67    0.46
  -5   9  -2   28.51    0.46
  -5   9  -2   28.02    0.47
  -7  -9  -2    1.56    0.09
   7  -9   2    1.58    0.09
   7  -9   2    1.52    0.09
  -7  -9  -2    1.49    0.08
   7  -9   2    1.93    0.10
  -7  -9  -2    1.47    0.09
   7   9   2    1.55    0.09
  -7   9  -2    1.50    0.09
  -7   9  -2    1.41    0.09
   7   9   2    1.67    0.09
   9  -9   2    4.36    0.16
   9  -9   2    3.98    0.14
  -9  -9  -2    4.42    0.14
   9  -9   2    4.12    0.15
  -9  -9  -2    4.31    0.15
  -9  -9  -2    4.40    0.15
  -9   9  -2    4.18    0.14
  -9   9  -2    4.01    0.14
   9   9   2    4.54    0.14
   9   9   2    4.39    0.14
 -11  -9  -2    4.23    0.16
  11  -9   2    4.23    0.16
 -11  -9  -2    4.10    0.15
  11  -9   2    4.39    0.16
  11   9   2    4.39    0.15
 -11   9  -2    4.49    0.16
  11   9   2    4.29    0.15
 -11   9  -2    4.48    0.16
 -13  -9  -2    0.02    0.04
  13  -9   2   -0.01    0.05
  13  -9   2    0.13    0.05
 -13  -9  -2    0.06    0.05
 -13   9  -2    0.09    0.05
  13   9   2    0.07    0.05
 -13   9  -2    0.10    0.05
  13   9   2    0.07    0.06
  13   9   2    0.12    0.05
  12 -10  -2    1.00    0.10
  12 -10  -2    1.05    0.10
 -12 -10   2    1.18    0.10
 -12  10   2    1.14    0.10
  12  10  -2    0.84    0.09
  12  10  -2    1.05    0.10
 -12  10   2    1.35    0.11
 -10 -10   2    0.06    0.04
  10 -10  -2   -0.06    0.04
 -10 -10   2   -0.03    0.04
  10 -10  -2   -0.03    0.04
 -10  10   2   -0.01    0.04
  10  10  -2    0.02    0.05
  10  10  -2   -0.01    0.04
 -10  10   2    0.10    0.05
   8 -10  -2   14.98    0.30
   8 -10  -2   14.97    0.31
   8 -10  -2   14.53    0.32
  -8 -10   2   14.72    0.31
  -8 -10   2   14.69    0.30
  -8 -10   2   14.14    0.32
   8  10  -2   14.30    0.30
   8  10  -2   15.39    0.30
  -8  10   2   14.87    0.30
  -8  10   2   15.29    0.30
  -6 -10   2   -0.01    0.03
  -6 -10   2   -0.02    0.03
   6 -10  -2   -0.02    0.03
   6 -10  -2   -0.02    0.03
   6 -10  -2    0.03    0.04
  -6 -10   2    0.00    0.03
  -6  10   2    0.01    0.04
   6  10  -2   -0.05    0.04
   6  10  -2   -0.06    0.04
  -6  10   2    0.02    0.04
  -4 -10   2   22.35    0.39
  -4 -10   2   22.04    0.40
   4 -10  -2   21.84    0.38
   4 -10  -2   21.82    0.39
   4 -10  -2   22.15    0.40
  -4 -10   2   22.00    0.40
  -4  10   2   22.57    0.39
   4  10  -2   22.66    0.39
   4  10  -2   21.99    0.39
  -4  10   2   22.72    0.39
  -2 -10   2   18.96    0.35
   2 -10  -2   19.18    0.34
  -2 -10   2   19.24    0.36
  -2 -10   2   19.07    0.35
  -2 -10   2   19.52    0.35
   2 -10  -2   19.28    0.34
   2 -10  -2   18.79    0.35
   2  10  -2   19.01    0.34
  -2  10   2   19.22    0.34
  -2  10   2   19.14    0.34
   2  10  -2   19.60    0.35
   0 -10   2   31.22    0.52
   0 -10  -2   30.67    0.50
   0 -10  -2   30.37    0.50
   0 -10   2   31.43    0.51
   0 -10   2   31.08    0.50
   0 -10  -2   31.13    0.51
   0  10  -2   31.36    0.50
   0  10   2   31.47    0.50
   0  10   2   30.97    0.50
   0  10  -2   31.24    0.50
   2 -10   2    4.53    0.14
  -2 -10  -2    4.67    0.15
  -2 -10  -2    4.45    0.13
   2 -10   2    4.41    0.14
  -2 -10  -2    4.30    0.13
   2 -10   2    4.39    0.14
  -2 -10  -2    4.22    0.13
   2  10   2    4.63    0.14
  -2  10  -2    4.55    0.14
   2  10   2    4.58    0.14
  -2  10  -2    4.25    0.13
   4 -10   2    4.85    0.15
   4 -10   2    4.99    0.15
  -4 -10  -2    4.97    0.14
  -4 -10  -2    4.91    0.15
  -4 -10  -2    5.01    0.15
   4 -10   2    4.87    0.15
  -4  10  -2    4.98    0.15
   4  10   2    4.85    0.14
   4  10   2    5.06    0.15
  -4  10  -2    5.11    0.15
  -6 -10  -2    3.19    0.12
   6 -10   2    3.13    0.12
   6 -10   2    3.10    0.13
  -6 -10  -2    3.29    0.12
  -6 -10  -2    3.19    0.13
   6 -10   2    3.01    0.12
   6  10   2    3.21    0.12
  -6  10  -2    3.23    0.12
   6  10   2    3.24    0.12
  -6  10  -2    3.31    0.12
   8 -10   2   -0.08    0.04
  -8 -10  -2   -0.01    0.04
  -8 -10  -2    0.02    0.03
   8 -10   2   -0.03    0.04
  -8 -10  -2   -0.01    0.03
   8 -10   2   -0.02    0.04
   8  10   2    0.03    0.04
   8  10   2    0.04    0.03
  -8  10  -2    0.01    0.04
  -8  10  -2   -0.03    0.04
  10 -10   2    1.45    0.10
  10 -10   2    1.24    0.10
 -10 -10  -2    1.49    0.10
 -10 -10  -2    1.49    0.10
  10  10   2    1.43    0.10
  10  10   2    1.53    0.10
 -10  10  -2    1.39    0.10
 -10  10  -2    1.35    0.10
 -12 -10  -2    0.67    0.08
  12 -10   2    0.85    0.09
  12 -10   2    0.75    0.09
 -12 -10  -2    0.83    0.09
 -12  10  -2    0.85    0.09
 -12  10  -2    0.73    0.08
  12  10   2    0.72    0.08
  12  10   2    0.81    0.08
  11 -11  -2    0.30    0.07
 -11 -11   2    0.17    0.06
  11 -11  -2    0.29    0.06
 -11  11   2    0.30    0.06
  11  11  -2    0.29    0.07
  11  11  -2    0.22    0.06
 -11  11   2    0.13    0.06
   9 -11  -2    5.30    0.18
   9 -11  -2    5.36    0.17
  -9 -11   2    5.29    0.17
  -9 -11   2    5.29    0.18
   9  11  -2    5.33    0.17
  -9  11   2    5.34    0.17
  -9  11   2    5.07    0.17
   9  11  -2    5.53    0.18
   7 -11  -2    2.17    0.11
   7 -11  -2    2.26    0.12
  -7 -11   2    2.34    0.11
   7 -11  -2    1.95    0.11
  -7 -11   2    2.28    0.11
  -7  11   2    2.13    0.11
   7  11  -2    2.12    0.11
  -7  11   2    2.21    0.11
   7  11  -2    2.32    0.11
  -5 -11   2   11.94    0.26
   5 -11  -2   11.81    0.26
   5 -11  -2   11.79    0.27
  -5 -11   2   11.48    0.27
   5 -11  -2   11.55    0.26
  -5 -11   2   11.76    0.26
   5  11  -2   12.39    0.26
   5  11  -2   12.14    0.26
  -5  11   2   11.85    0.26
  -5  11   2   11.87    0.25
   3 -11  -2   16.60    0.32
   3 -11  -2   16.20    0.32
  -3 -11   2   16.43    0.32
  -3 -11   2   17.04    0.33
  -3 -11   2   16.31    0.33
   3 -11  -2   16.45    0.33
  -3 -11   2   16.15    0.32
   3  11  -2   16.37    0.32
  -3  11   2   16.56    0.32
  -3  11   2   16.51    0.31
   3  11  -2   16.61    0.32
  -1 -11   2   18.56    0.35
   1 -11  -2   18.44    0.34
  -1 -11   2   17.79    0.35
   1 -11  -2   18.12    0.34
  -1 -11   2   18.14    0.34
  -1 -11   2   18.10    0.34
   1 -11  -2   18.23    0.35
   1  11  -2   17.95    0.34
   1  11  -2   18.56    0.34
  -1  11   2   17.94    0.34
  -1  11   2   18.09    0.33
   1 -11   2   12.35    0.26
  -1 -11  -2   12.43    0.26
  -1 -11  -2   12.16    0.26
  -1 -11  -2   12.63    0.27
  -1 -11  -2   12.14    0.26
   1 -11   2   12.59    0.27
   1 -11   2   12.37    0.26
  -1  11  -2   12.13    0.26
  -1  11  -2   12.44    0.26
   1  11   2   12.32    0.26
   1  11   2   12.45    0.26
  -3 -11  -2    7.43    0.19
  -3 -11  -2    7.38    0.19
  -3 -11  -2    7.58    0.19
  -3 -11  -2    7.43    0.20
   3 -11   2    7.51    0.19
   3 -11   2    7.55    0.20
   3 -11   2    7.41    0.19
   3  11   2    7.47    0.19
  -3  11  -2    7.45    0.19
   3  11   2    7.37    0.19
  -3  11  -2    7.59    0.19
  -5 -11  -2    0.10    0.04
  -5 -11  -2    0.10    0.04
   5 -11   2    0.21    0.05
  -5 -11  -2    0.11    0.04
   5 -11   2    0.12    0.04
   5 -11   2    0.01    0.04
  -5  11  -2    0.08    0.04
  -5  11  -2    0.13    0.05
   5  11   2    0.04    0.04
   5  11   2    0.25    0.05
  -7 -11  -2    1.12    0.09
  -7 -11  -2    1.32    0.09
   7 -11   2    1.18    0.09
  -7 -11  -2    1.12    0.09
   7 -11   2    1.28    0.09
  -7  11  -2    1.22    0.09
   7  11   2    1.14    0.09
  -7  11  -2    1.32    0.09
   7  11   2    1.19    0.09
   9 -11   2    1.50    0.10
  -9 -11  -2    1.68    0.10
  -9 -11  -2    1.57    0.10
   9 -11   2    1.45    0.11
  -9  11  -2    1.67    0.11
   9  11   2    1.69    0.11
   9  11   2    1.69    0.10
  -9  11  -2    1.54    0.11
 -11 -11  -2    0.12    0.05
  11 -11   2    0.18    0.06
  11 -11   2    0.20    0.06
 -11 -11  -2    0.08    0.05
 -11  11  -2    0.17    0.06
  11  11   2    0.16    0.05
 -11  11  -2    0.09    0.05
  11  11   2    0.14    0.05
  10 -12  -2    5.21    0.18
  10 -12  -2    5.09    0.19
 -10 -12   2    5.38    0.19
  10  12  -2    5.24    0.18
 -10  12   2    5.42    0.18
 -10  12   2    5.34    0.19
  10  12  -2    5.37    0.19
  -8 -12   2    2.91    0.14
  -8 -12   2    2.85    0.13
   8 -12  -2    2.87    0.13
   8 -12  -2    2.90    0.14
   8  12  -2    3.01    0.14
  -8  12   2    2.93    0.13
  -8  12   2    2.78    0.13
   8  12  -2    2.98    0.13
  -6 -12   2    0.64    0.07
   6 -12  -2    0.54    0.07
   6 -12  -2    0.60    0.07
  -6 -12   2    0.52    0.06
   6  12  -2    0.55    0.07
   6  12  -2    0.57    0.07
  -6  12   2    0.68    0.08
  -6  12   2    0.53    0.07
   4 -12  -2    0.01    0.04
   4 -12  -2   -0.01    0.04
  -4 -12   2    0.09    0.04
  -4 -12   2    0.04    0.04
   4 -12  -2    0.00    0.04
  -4 -12   2    0.06    0.04
  -4  12   2   -0.01    0.04
   4  12  -2    0.02    0.04
  -4  12   2    0.06    0.04
   4  12  -2   -0.01    0.04
   2 -12  -2    0.31    0.05
  -2 -12   2    0.37    0.06
  -2 -12   2    0.34    0.05
  -2 -12   2    0.37    0.05
  -2 -12   2    0.23    0.05
   2 -12  -2    0.28    0.05
   2 -12  -2    0.31    0.05
  -2  12   2    0.24    0.05
   2  12  -2    0.29    0.05
  -2  12   2    0.35    0.06
   2  12  -2    0.42    0.06
   0 -12   2    0.01    0.04
   0 -12   2   -0.02    0.04
   0 -12  -2    0.06    0.04
   0 -12   2    0.01    0.04
   0 -12  -2    0.03    0.04
   0 -12   2    0.00    0.04
   0 -12  -2    0.02    0.03
   0 -12  -2    0.07    0.04
   0  12  -2    0.05    0.04
   0  12   2   -0.01    0.03
   0  12  -2    0.06    0.04
   0  12   2    0.08    0.04
  -2 -12  -2    1.32    0.09
  -2 -12  -2    1.40    0.09
   2 -12   2    1.34    0.09
   2 -12   2    1.34    0.09
  -2 -12  -2    1.28    0.09
   2 -12   2    1.60    0.10
  -2 -12  -2    1.29    0.09
   2  12   2    1.48    0.09
  -2  12  -2    1.43    0.09
  -2  12  -2    1.34    0.09
   2  12   2    1.40    0.09
   4 -12   2    0.00    0.04
   4 -12   2    0.00    0.04
   4 -12   2    0.04    0.04
  -4 -12  -2    0.03    0.04
  -4 -12  -2    0.03    0.03
  -4 -12  -2   -0.02    0.03
  -4  12  -2    0.01    0.04
   4  12   2    0.04    0.04
   4  12   2   -0.05    0.03
  -4  12  -2   -0.04    0.04
   6 -12   2    0.00    0.04
  -6 -12  -2    0.04    0.04
  -6 -12  -2    0.02    0.04
   6 -12   2    0.02    0.04
  -6  12  -2   -0.02    0.04
  -6  12  -2    0.07    0.05
   6  12   2    0.04    0.04
   6  12   2    0.02    0.04
  -8 -12  -2    0.03    0.04
   8 -12   2   -0.03    0.04
  -8 -12  -2    0.00    0.04
   8 -12   2    0.10    0.05
   8  12   2   -0.02    0.04
   8  12   2    0.01    0.04
  -8  12  -2    0.02    0.04
  -8  12  -2    0.02    0.04
  10 -12   2    0.15    0.06
  10 -12   2   -0.01    0.05
 -10 -12  -2   -0.01    0.04
 -10  12  -2    0.09    0.05
 -10  12  -2    0.12    0.05
  10  12   2   -0.01    0.05
  10  12   2   -0.09    0.04
  -9 -13   2    1.01    0.10
   9 -13  -2    1.26    0.11
   9 -13  -2    1.36    0.11
   9  13  -2    1.20    0.11
  -9  13   2    1.12    0.10
   9  13  -2    1.15    0.10
  -9  13   2    1.04    0.10
  -7 -13   2    1.25    0.10
   7 -13  -2    1.17    0.10
  -7 -13   2    1.15    0.10
   7 -13  -2    0.98    0.10
  -7  13   2    1.14    0.10
   7  13  -2    1.32    0.10
   7  13  -2    0.97    0.09
  -7  13   2    1.01    0.09
   5 -13  -2    0.37    0.06
   5 -13  -2    0.35    0.06
  -5 -13   2    0.31    0.06
  -5 -13   2    0.36    0.06
   5  13  -2    0.39    0.06
  -5  13   2    0.19    0.05
  -5  13   2    0.49    0.07
   5  13  -2    0.32    0.06
  -3 -13   2   -0.02    0.04
   3 -13  -2    0.01    0.04
   3 -13  -2    0.01    0.04
  -3 -13   2   -0.03    0.04
  -3 -13   2   -0.03    0.04
   3  13  -2    0.02    0.04
  -3  13   2    0.05    0.04
   3  13  -2    0.02    0.04
  -3  13   2   -0.05    0.04
  -1 -13   2    0.82    0.08
  -1 -13   2    0.89    0.08
  -1 -13   2    0.86    0.08
   1 -13  -2    1.10    0.09
   1 -13  -2    1.01    0.09
   1  13  -2    1.02    0.08
  -1  13   2    0.81    0.07
  -1  13   2    0.99    0.08
   1  13  -2    0.85    0.08
  -1 -13  -2    1.47    0.10
   1 -13   2    1.37    0.09
  -1 -13  -2    1.26    0.09
  -1 -13  -2    1.26    0.09
   1 -13   2    1.34    0.09
  -1  13  -2    1.50    0.10
   1  13   2    1.49    0.10
   1  13   2    1.42    0.09
  -1  13  -2    1.38    0.09
   3 -13   2    0.16    0.05
  -3 -13  -2    0.14    0.05
   3 -13   2    0.12    0.05
  -3 -13  -2    0.15    0.05
  -3 -13  -2    0.13    0.05
  -3  13  -2    0.12    0.05
  -3  13  -2    0.16    0.05
   3  13   2    0.10    0.04
   3  13   2    0.13    0.04
   5 -13   2    0.19    0.05
   5 -13   2    0.32    0.06
  -5 -13  -2    0.28    0.06
  -5 -13  -2    0.14    0.05
   5  13   2    0.19    0.05
  -5  13  -2    0.21    0.05
  -5  13  -2    0.28    0.06
   5  13   2    0.24    0.05
  -7 -13  -2    1.89    0.11
   7 -13   2    1.83    0.11
  -7 -13  -2    1.73    0.11
   7 -13   2    1.61    0.11
  -7  13  -2    1.93    0.12
  -7  13  -2    1.72    0.11
   7  13   2    1.76    0.11
   7  13   2    1.82    0.11
   9 -13   2    3.16    0.15
  -9 -13  -2    2.94    0.14
   9 -13   2    3.37    0.15
   9  13   2    3.29    0.15
  -9  13  -2    3.13    0.15
  -9  13  -2    3.38    0.15
   9  13   2    3.26    0.15
   6 -14  -2    0.13    0.06
   6 -14  -2    0.18    0.06
  -6 -14   2    0.21    0.06
  -6  14   2    0.17    0.06
   6  14  -2    0.20    0.06
   6  14  -2    0.16    0.06
  -6  14   2    0.26    0.06
   4 -14  -2    1.18    0.10
  -4 -14   2    1.38    0.10
   4 -14  -2    1.30    0.10
  -4 -14   2    1.22    0.10
   4  14  -2    1.45    0.11
   4  14  -2    1.50    0.10
  -4  14   2    1.58    0.11
  -4  14   2    1.46    0.11
   2 -14  -2    0.83    0.08
  -2 -14   2    0.69    0.08
   2 -14  -2    0.80    0.08
  -2 -14   2    0.78    0.08
  -2 -14   2    0.81    0.08
   2  14  -2    0.84    0.08
  -2  14   2    0.84    0.08
   2  14  -2    0.77    0.08
  -2  14   2    0.77    0.08
   0 -14  -2   -0.04    0.04
   0 -14   2    0.03    0.04
   0 -14   2    0.04    0.04
   0 -14  -2    0.05    0.04
   0 -14   2   -0.05    0.04
   0 -14  -2   -0.05    0.04
   0  14   2   -0.02    0.04
   0  14  -2    0.00    0.04
   0  14  -2    0.04    0.04
   0  14   2    0.00    0.04
  -2 -14  -2   -0.06    0.04
  -2 -14  -2    0.05    0.04
   2 -14   2    0.03    0.04
  -2 -14  -2   -0.03    0.04
   2 -14   2   -0.01    0.04
  -2  14  -2    0.02    0.04
  -2  14  -2    0.03    0.04
   2  14   2   -0.01    0.04
   2  14   2   -0.03    0.04
   4 -14   2    0.16    0.06
  -4 -14  -2    0.13    0.05
  -4 -14  -2    0.17    0.05
   4 -14   2    0.11    0.05
  -4  14  -2    0.21    0.06
   4  14   2    0.20    0.05
   4  14   2    0.22    0.05
  -4  14  -2    0.13    0.05
   6 -14   2    0.03    0.05
   6 -14   2    0.06    0.05
  -6 -14  -2    0.00    0.04
  -6  14  -2    0.04    0.05
   6  14   2   -0.05    0.04
  -6  14  -2    0.07    0.05
   6  14   2    0.01    0.05
  -3 -15   2    0.11    0.06
   3 -15  -2    0.04    0.05
   3 -15  -2    0.01    0.05
  -3  15   2    0.08    0.05
   3  15  -2    0.06    0.05
   3  15  -2    0.09    0.06
  -3  15   2    0.00    0.05
   1 -15  -2   -0.02    0.05
   1 -15  -2    0.03    0.05
  -1 -15   2    0.00    0.05
  -1 -15   2   -0.01    0.05
   1  15  -2   -0.04    0.04
   1  15  -2   -0.04    0.04
  -1  15   2    0.03    0.04
  -1  15   2   -0.05    0.04
   1 -15   2    0.06    0.05
  -1 -15  -2    0.07    0.05
  -1 -15  -2    0.07    0.05
   1 -15   2    0.12    0.06
  -1  15  -2    0.03    0.05
   1  15   2    0.12    0.05
   1  15   2    0.21    0.06
  -1  15  -2    0.08    0.05
   3 -15   2    3.38    0.15
  -3 -15  -2    3.23    0.15
   3 -15   2    2.98    0.15
  -3  15  -2    3.05    0.15
   3  15   2    3.39    0.15
  -3  15  -2    2.99    0.15
   3  15   2    3.12    0.15
  16   0  -3   -0.02    0.05
 -16   0   3   -0.01    0.05
 -16   0   3    0.03    0.05
  16   0  -3    0.00    0.05
 -14   0   3   -0.03    0.04
  14   0  -3    0.02    0.05
  14   0  -3   -0.05    0.04
 -14   0   3   -0.01    0.04
  12   0  -3   -0.05    0.03
  12   0  -3   -0.08    0.03
 -12   0   3    0.27    0.05
 -12   0   3    0.20    0.05
  12   0  -3   -0.01    0.04
 -10   0   3   -0.05    0.03
 -10   0   3   -0.05    0.02
 -10   0   3   -0.05    0.03
  10   0  -3   -0.02    0.03
  10   0  -3   -0.04    0.03
  10   0  -3   -0.03    0.03
   8   0  -3   -0.01    0.02
   8   0  -3   -0.02    0.02
  -8   0   3    0.00    0.02
   8   0  -3    0.00    0.02
  -8   0   3   -0.02    0.02
   8   0  -3    0.00    0.02
  -8   0   3    0.01    0.02
  -8   0   3    0.01    0.02
  -6   0   3   -0.01    0.01
   6   0  -3   -0.02    0.01
   6   0  -3   -0.01    0.02
  -6   0   3    0.00    0.01
   6   0  -3    0.00    0.02
  -6   0   3    0.00    0.01
  -6   0   3    0.01    0.02
   6   0  -3   -0.01    0.02
   4   0  -3   -0.01    0.01
   4   0  -3    0.01    0.01
   4   0  -3    0.00    0.01
  -4   0   3    0.01    0.01
   4   0  -3   -0.01    0.01
  -4   0   3    0.00    0.01
   4   0   3   -0.01    0.01
   4   0   3    0.00    0.01
   6   0   3   -0.01    0.02
  -6   0  -3    0.00    0.02
   6   0   3   -0.02    0.01
  -6   0  -3   -0.01    0.02
   6   0   3   -0.01    0.01
   8   0   3    0.02    0.02
  -8   0  -3    0.01    0.02
   8   0   3   -0.03    0.02
  -8   0  -3    0.01    0.02
   8   0   3   -0.01    0.02
   8   0   3   -0.02    0.02
  -8   0  -3    0.00    0.02
  -8   0  -3    0.00    0.02
 -10   0  -3   -0.02    0.03
  10   0   3   -0.03    0.03
  10   0   3   -0.05    0.02
  10   0   3    0.02    0.03
 -10   0  -3    0.02    0.03
 -12   0  -3   -0.03    0.03
 -12   0  -3    0.03    0.04
  12   0   3   -0.06    0.03
  12   0   3    0.02    0.04
  12   0   3   -0.04    0.03
 -14   0  -3    0.02    0.04
  14   0   3   -0.05    0.04
  14   0   3   -0.01    0.04
 -14   0  -3    0.07    0.05
  16   0   3    0.00    0.05
  16   0   3    0.01    0.05
 -16   0  -3   -0.01    0.05
 -16   0  -3   -0.04    0.05
  15  -1  -3    4.93    0.18
  15  -1  -3    4.91    0.17
 -15  -1   3    4.92    0.17
 -15  -1   3    5.06    0.17
  15   1  -3    5.07    0.18
 -15   1   3    4.97    0.17
  15   1  -3    4.71    0.17
 -15   1   3    5.13    0.18
 -13  -1   3    4.89    0.15
  13  -1  -3    4.94    0.16
 -13  -1   3    5.07    0.15
  13  -1  -3    5.16    0.16
  13  -1  -3    4.70    0.16
 -13  -1   3    4.95    0.16
  13   1  -3    4.80    0.16
  13   1  -3    4.83    0.16
 -13   1   3    4.95    0.16
  13   1  -3    4.95    0.16
 -13   1   3    4.87    0.16
 -11  -1   3    9.05    0.20
  11  -1  -3    9.00    0.20
 -11  -1   3    9.28    0.20
 -11  -1   3    9.07    0.20
  11  -1  -3    9.19    0.21
  11  -1  -3    9.03    0.21
 -11   1   3    8.93    0.20
 -11   1   3    9.05    0.20
  11   1  -3    9.01    0.21
  11   1  -3    9.14    0.21
  11   1  -3    9.20    0.20
   9  -1  -3   10.81    0.22
   9  -1  -3   11.14    0.21
  -9  -1   3   10.92    0.21
  -9  -1   3   10.94    0.21
  -9  -1   3   11.13    0.21
   9  -1  -3   10.89    0.22
  -9   1   3   11.24    0.22
   9   1  -3   11.23    0.22
   9   1  -3   11.28    0.23
   9   1  -3   11.26    0.22
  -9   1   3   11.20    0.22
  -7  -1   3    3.10    0.09
  -7  -1   3    3.04    0.09
  -7  -1   3    3.01    0.10
   7  -1  -3    3.04    0.10
  -7  -1   3    2.92    0.09
   7  -1  -3    2.98    0.08
   7  -1  -3    3.14    0.09
   7  -1  -3    3.12    0.09
   7   1  -3    2.95    0.09
   7   1  -3    2.97    0.09
  -7   1   3    3.02    0.09
  -7   1   3    3.02    0.09
   7   1  -3    3.02    0.09
   7   1  -3    3.08    0.09
   7   1  -3    3.02    0.10
  -7   1   3    2.96    0.08
  -5  -1   3   35.11    0.49
   5  -1  -3   34.90    0.50
   5  -1  -3   34.91    0.49
   5  -1  -3   34.06    0.51
  -5  -1   3   34.41    0.50
   5   1  -3   34.41    0.50
   5   1  -3   34.80    0.50
   5   1  -3   34.52    0.51
   5   1  -3   34.39    0.49
  -5   1   3   33.08    0.51
  -3  -1   3   12.22    0.19
   3   1  -3   12.08    0.19
   3   1  -3   11.85    0.19
   3   1  -3   12.11    0.19
   3   1  -3   11.95    0.19
  -5  -1  -3   25.17    0.38
   5  -1   3   25.13    0.38
   5  -1   3   24.96    0.37
   5  -1   3   25.30    0.38
  -5  -1  -3   25.33    0.37
  -5   1  -3   25.07    0.38
   5   1   3   25.10    0.38
   5   1   3   25.62    0.38
   5   1   3   25.55    0.38
   5   1   3   25.44    0.37
  -7  -1  -3    0.07    0.02
  -7  -1  -3    0.02    0.02
   7  -1   3    0.08    0.02
   7  -1   3    0.10    0.02
   7  -1   3    0.10    0.03
   7  -1   3    0.06    0.02
  -7  -1  -3    0.10    0.02
  -7  -1  -3    0.10    0.03
   7   1   3    0.09    0.03
  -7   1  -3    0.09    0.03
  -7   1  -3    0.08    0.02
   7   1   3    0.08    0.02
   7   1   3    0.13    0.02
   7   1   3    0.06    0.02
   7   1   3    0.06    0.02
   9  -1   3    0.14    0.03
   9  -1   3    0.32    0.04
  -9  -1  -3    0.28    0.04
  -9  -1  -3    0.24    0.04
   9  -1   3    0.29    0.04
  -9  -1  -3    0.34    0.04
   9  -1   3    0.23    0.04
   9   1   3    0.21    0.03
   9   1   3    0.20    0.04
  -9   1  -3    0.27    0.04
   9   1   3    0.25    0.04
   9   1   3    0.31    0.04
  -9   1  -3    0.35    0.04
  11  -1   3    0.51    0.06
 -11  -1  -3    0.65    0.06
 -11  -1  -3    0.59    0.06
  11  -1   3    0.80    0.07
 -11  -1  -3    0.72    0.06
  11  -1   3    0.76    0.07
 -11   1  -3    0.58    0.06
 -11   1  -3    0.74    0.06
  11   1   3    0.62    0.06
  11   1   3    0.75    0.06
  11   1   3    0.67    0.06
 -13  -1  -3    0.73    0.07
 -13  -1  -3    0.79    0.07
  13  -1   3    0.81    0.07
  13  -1   3    0.68    0.07
  13  -1   3    0.70    0.07
 -13  -1  -3    0.80    0.08
  13   1   3    0.69    0.07
  13   1   3    0.79    0.08
  13   1   3    0.84    0.08
 -13   1  -3    0.71    0.07
 -13   1  -3    0.78    0.07
  15  -1   3    0.39    0.06
 -15  -1  -3    0.35    0.06
 -15  -1  -3    0.22    0.05
  15  -1   3    0.26    0.06
 -15   1  -3    0.21    0.06
  15   1   3    0.35    0.06
  15   1   3    0.24    0.06
 -15   1  -3    0.35    0.06
  16  -2  -3    0.13    0.06
 -16  -2   3    0.18    0.06
 -16  -2   3    0.24    0.06
  16  -2  -3    0.16    0.06
  16   2  -3    0.24    0.07
 -16   2   3    0.26    0.07
  16   2  -3    0.18    0.06
 -16   2   3    0.21    0.06
  14  -2  -3    0.79    0.08
 -14  -2   3    0.69    0.07
 -14  -2   3    0.82    0.08
  14  -2  -3    0.65    0.08
 -14  -2   3    0.67    0.08
 -14   2   3    0.65    0.07
  14   2  -3    0.74    0.08
  14   2  -3    0.76    0.08
 -14   2   3    0.60    0.07
 -12  -2   3    9.16    0.21
  12  -2  -3    9.21    0.22
  12  -2  -3    9.15    0.22
 -12  -2   3    9.23    0.21
  12  -2  -3    9.11    0.21
 -12  -2   3    9.12    0.21
 -12   2   3    9.49    0.21
  12   2  -3    9.32    0.21
 -12   2   3    9.37    0.22
  12   2  -3    9.12    0.23
  12   2  -3    9.28    0.22
  10  -2  -3    4.57    0.13
 -10  -2   3    4.46    0.13
  10  -2  -3    4.43    0.14
 -10  -2   3    4.48    0.13
  10  -2  -3    4.55    0.13
 -10  -2   3    4.22    0.13
 -10   2   3    4.36    0.13
  10   2  -3    4.59    0.13
  10   2  -3    4.41    0.14
 -10   2   3    4.48    0.13
  10   2  -3    4.64    0.13
  -8  -2   3   -0.02    0.02
  -8  -2   3   -0.06    0.02
  -8  -2   3   -0.03    0.03
  -8  -2   3    0.00    0.02
   8  -2  -3    0.04    0.02
  -8  -2   3   -0.03    0.02
   8  -2  -3   -0.01    0.02
   8  -2  -3   -0.03    0.02
   8  -2  -3    0.01    0.02
   8   2  -3    0.01    0.03
   8   2  -3    0.03    0.03
   8   2  -3   -0.04    0.03
  -8   2   3   -0.01    0.02
  -8   2   3   -0.01    0.02
   8   2  -3   -0.01    0.03
  -8   2   3   -0.02    0.02
  -6  -2   3    8.55    0.16
  -6  -2   3    8.65    0.16
  -6  -2   3    8.70    0.17
  -6  -2   3    8.70    0.16
   6  -2  -3    8.61    0.17
  -6  -2   3    8.69    0.17
  -6  -2   3    8.61    0.16
   6  -2  -3    8.53    0.16
   6  -2  -3    8.75    0.17
   6   2  -3    8.54    0.17
   6   2  -3    8.56    0.17
  -6   2   3    7.91    0.16
   6   2  -3    8.59    0.17
   6   2  -3    8.61    0.16
  -6   2   3    8.06    0.17
  -6   2   3    8.03    0.16
  -4  -2   3    8.62    0.15
   4  -2  -3    8.55    0.15
  -4  -2   3    8.33    0.15
  -4  -2   3    8.51    0.15
   4  -2  -3    8.35    0.14
   4   2  -3    8.29    0.16
  -4   2   3    8.43    0.15
   4   2  -3    8.40    0.15
  -2  -2   3   69.14    0.95
   2   2  -3   71.00    0.95
   4  -2   3   11.67    0.19
  -4  -2  -3   11.78    0.19
   4  -2   3   11.61    0.19
  -4  -2  -3   11.87    0.19
  -4  -2  -3   11.97    0.19
   4   2   3   11.77    0.20
  -4   2  -3   11.78    0.20
   4   2   3   11.78    0.19
  -6  -2  -3    6.21    0.13
   6  -2   3    6.19    0.13
  -6  -2  -3    6.40    0.13
  -6  -2  -3    6.11    0.13
   6  -2   3    6.29    0.13
  -6  -2  -3    6.29    0.14
   6   2   3    6.23    0.13
  -6   2  -3    6.19    0.13
   6   2   3    6.19    0.13
  -6   2  -3    6.27    0.14
   6   2   3    6.26    0.14
  -6   2  -3    6.14    0.13
  -8  -2  -3   14.00    0.25
  -8  -2  -3   14.29    0.27
   8  -2   3   14.06    0.25
   8  -2   3   14.44    0.25
  -8  -2  -3   13.78    0.25
  -8  -2  -3   14.46    0.25
   8  -2   3   14.59    0.26
  -8   2  -3   13.83    0.27
  -8   2  -3   14.03    0.25
   8   2   3   14.25    0.25
   8   2   3   14.20    0.25
   8   2   3   13.99    0.26
   8   2   3   14.56    0.27
  -8   2  -3   13.98    0.25
  10  -2   3    7.39    0.17
  10  -2   3    7.14    0.18
 -10  -2  -3    7.16    0.17
 -10  -2  -3    7.21    0.16
 -10  -2  -3    7.03    0.16
  10  -2   3    6.99    0.17
 -10   2  -3    7.35    0.17
  10   2   3    7.26    0.18
  10   2   3    7.06    0.16
  10   2   3    6.86    0.17
 -10   2  -3    7.11    0.17
 -12  -2  -3    1.61    0.09
  12  -2   3    1.50    0.09
  12  -2   3    1.56    0.09
 -12  -2  -3    1.70    0.09
  12  -2   3    1.54    0.09
 -12  -2  -3    1.35    0.08
  12   2   3    1.48    0.09
 -12   2  -3    1.59    0.09
 -12   2  -3    1.51    0.09
  12   2   3    1.43    0.09
  12   2   3    1.55    0.09
 -14  -2  -3    1.59    0.10
  14  -2   3    1.43    0.10
 -14  -2  -3    1.40    0.10
 -14  -2  -3    1.45    0.10
  14  -2   3    1.51    0.10
  14   2   3    1.35    0.10
 -14   2  -3    1.50    0.10
 -14   2  -3    1.42    0.10
  14   2   3    1.46    0.10
 -16  -2  -3    0.06    0.05
  16  -2   3    0.03    0.05
 -16  -2  -3   -0.01    0.05
  16  -2   3    0.04    0.05
  16   2   3   -0.02    0.05
 -16   2  -3   -0.01    0.05
  16   2   3    0.03    0.05
 -16   2  -3    0.00    0.05
 -15  -3   3    0.41    0.07
  15  -3  -3    0.43    0.07
  15  -3  -3    0.50    0.08
 -15  -3   3    0.44    0.07
 -15  -3   3    0.49    0.08
  15   3  -3    0.40    0.07
  15   3  -3    0.52    0.08
 -15   3   3    0.45    0.07
 -15   3   3    0.49    0.07
 -13  -3   3    1.34    0.09
  13  -3  -3    1.17    0.09
  13  -3  -3    1.13    0.09
  13  -3  -3    1.35    0.09
 -13  -3   3    1.21    0.09
 -13  -3   3    1.28    0.09
  13   3  -3    1.13    0.09
  13   3  -3    1.28    0.09
 -13   3   3    1.23    0.09
 -13   3   3    1.29    0.09
  13   3  -3    1.24    0.09
  11  -3  -3   -0.01    0.03
 -11  -3   3   -0.01    0.03
 -11  -3   3   -0.03    0.03
 -11  -3   3   -0.01    0.03
  11  -3  -3   -0.04    0.03
  11  -3  -3    0.16    0.04
 -11  -3   3   -0.01    0.03
  11   3  -3   -0.01    0.03
  11   3  -3   -0.03    0.04
  11   3  -3   -0.01    0.03
 -11   3   3    0.01    0.03
 -11   3   3    0.02    0.03
   9  -3  -3    3.49    0.11
  -9  -3   3    3.51    0.11
  -9  -3   3    3.52    0.11
  -9  -3   3    3.49    0.11
   9  -3  -3    3.63    0.11
  -9  -3   3    3.48    0.11
   9  -3  -3    3.56    0.11
   9   3  -3    3.41    0.12
  -9   3   3    3.56    0.11
   9   3  -3    3.31    0.11
  -9   3   3    3.38    0.11
   7  -3  -3   31.31    0.47
  -7  -3   3   30.44    0.47
  -7  -3   3   31.27    0.48
  -7  -3   3   30.62    0.49
  -7  -3   3   30.50    0.47
   7  -3  -3   31.05    0.47
  -7  -3   3   30.98    0.47
   7  -3  -3   30.88    0.48
  -7  -3   3   30.69    0.47
  -7   3   3   30.45    0.46
   7   3  -3   30.41    0.47
   7   3  -3   30.99    0.48
   7   3  -3   30.88    0.47
  -7   3   3   30.83    0.47
   7   3  -3   30.75    0.47
  -7   3   3   30.47    0.48
   7   3  -3   30.50    0.49
  -5  -3   3    1.50    0.05
  -5  -3   3    1.46    0.06
  -5  -3   3    1.34    0.05
  -5  -3   3    1.32    0.05
   5  -3  -3    1.46    0.05
  -5  -3   3    1.38    0.06
   5  -3  -3    1.48    0.06
  -5  -3   3    1.48    0.06
   5   3  -3    1.49    0.06
   5   3  -3    1.43    0.06
   5   3  -3    1.38    0.05
   5   3  -3    1.37    0.06
   3  -3  -3   13.76    0.22
  -3  -3   3   13.84    0.22
  -3  -3   3   13.76    0.22
   3  -3  -3   13.63    0.21
  -3  -3   3   13.99    0.22
  -3  -3   3   13.74    0.22
   3   3  -3   13.64    0.22
   3   3  -3   13.55    0.23
  -3   3   3   13.92    0.23
  -1  -3   3   93.75    1.27
  -1  -3   3   93.29    1.26
  -1  -3   3   93.48    1.27
   1  -3  -3   95.49    1.26
   1   3  -3   94.59    1.27
   1  -3   3   19.11    0.28
   1  -3   3   19.07    0.28
   3  -3   3    1.54    0.05
   3  -3   3    1.56    0.05
  -3  -3  -3    1.54    0.05
  -3  -3  -3    1.69    0.05
  -3  -3  -3    1.57    0.05
   3   3   3    1.65    0.05
   3   3   3    1.63    0.05
  -5  -3  -3   58.15    0.81
  -5  -3  -3   58.90    0.81
  -5  -3  -3   58.42    0.82
   5  -3   3   57.88    0.82
   5  -3   3   57.63    0.81
   5   3   3   59.20    0.82
   5   3   3   58.94    0.83
  -5   3  -3   56.65    0.83
  -7  -3  -3    1.51    0.07
  -7  -3  -3    1.36    0.06
   7  -3   3    1.57    0.06
   7  -3   3    1.62    0.07
  -7  -3  -3    1.40    0.07
  -7  -3  -3    1.44    0.07
   7  -3   3    1.78    0.07
  -7  -3  -3    1.45    0.07
  -7  -3  -3    1.64    0.07
  -7   3  -3    1.58    0.07
   7   3   3    1.43    0.06
   7   3   3    1.44    0.06
   7   3   3    1.58    0.07
   7   3   3    1.40    0.07
  -7   3  -3    1.52    0.07
  -7   3  -3    1.47    0.07
   7   3   3    1.53    0.07
   7   3   3    1.44    0.06
   9  -3   3    1.93    0.09
  -9  -3  -3    1.94    0.08
   9  -3   3    1.85    0.08
  -9  -3  -3    1.81    0.08
  -9  -3  -3    1.85    0.08
   9  -3   3    1.95    0.08
  -9  -3  -3    1.95    0.08
   9   3   3    1.86    0.08
  -9   3  -3    1.94    0.08
   9   3   3    1.97    0.08
  -9   3  -3    1.89    0.08
   9   3   3    1.88    0.09
 -11  -3  -3    0.01    0.03
  11  -3   3   -0.01    0.03
  11  -3   3    0.02    0.03
  11  -3   3   -0.01    0.03
 -11  -3  -3    0.04    0.03
 -11  -3  -3    0.01    0.03
 -11   3  -3    0.04    0.03
  11   3   3    0.05    0.03
  11   3   3   -0.03    0.03
  11   3   3   -0.04    0.03
 -11   3  -3    0.01    0.03
 -13  -3  -3    0.63    0.07
  13  -3   3    0.64    0.07
  13  -3   3    0.65    0.07
 -13  -3  -3    0.57    0.07
 -13  -3  -3    0.67    0.07
  13  -3   3    0.69    0.07
  13   3   3    0.64    0.07
  13   3   3    0.65    0.07
 -13   3  -3    0.65    0.07
  13   3   3    0.55    0.07
 -13   3  -3    0.77    0.07
 -15  -3  -3    0.05    0.05
  15  -3   3    0.00    0.05
 -15  -3  -3    0.08    0.05
  15  -3   3    0.06    0.05
 -15  -3  -3    0.03    0.05
  15   3   3    0.06    0.05
  15   3   3    0.11    0.05
 -15   3  -3    0.08    0.05
 -16  -4   3    0.10    0.06
  16  -4  -3    0.14    0.06
  16  -4  -3    0.13    0.06
 -16  -4   3    0.09    0.05
 -16  -4   3    0.04    0.05
  16   4  -3    0.07    0.06
 -16   4   3    0.12    0.06
  16   4  -3    0.14    0.06
  16   4  -3    0.07    0.06
 -16   4   3    0.04    0.05
  16   4  -3    0.18    0.07
 -14  -4   3    8.43    0.22
 -14  -4   3    8.44    0.22
  14  -4  -3    8.19    0.22
  14  -4  -3    8.11    0.22
 -14  -4   3    8.46    0.22
  14   4  -3    8.00    0.22
 -14   4   3    8.24    0.22
  14   4  -3    8.19    0.22
  14   4  -3    8.47    0.22
  14   4  -3    8.57    0.23
 -14   4   3    8.52    0.22
 -12  -4   3    0.66    0.07
  12  -4  -3    0.60    0.07
 -12  -4   3    0.72    0.07
 -12  -4   3    0.59    0.06
  12  -4  -3    0.65    0.07
  12  -4  -3    0.59    0.07
 -12  -4   3    0.61    0.06
  12   4  -3    0.58    0.07
  12   4  -3    0.70    0.07
  12   4  -3    0.65    0.07
  12   4  -3    0.69    0.07
  12   4  -3    0.77    0.08
 -12   4   3    0.61    0.07
 -12   4   3    0.57    0.06
 -10  -4   3    3.26    0.11
  10  -4  -3    3.26    0.11
  10  -4  -3    3.43    0.12
  10  -4  -3    3.30    0.12
 -10  -4   3    3.29    0.11
 -10  -4   3    3.40    0.12
 -10  -4   3    3.32    0.12
 -10  -4   3    3.16    0.11
  10   4  -3    3.25    0.11
 -10   4   3    3.42    0.11
  10   4  -3    3.19    0.12
 -10   4   3    3.54    0.12
  10   4  -3    3.25    0.12
  -8  -4   3   34.90    0.53
  -8  -4   3   34.80    0.54
   8  -4  -3   34.17    0.53
  -8  -4   3   34.21    0.53
   8  -4  -3   34.35    0.52
  -8  -4   3   34.35    0.53
   8  -4  -3   33.88    0.54
  -8  -4   3   34.49    0.53
   8   4  -3   34.66    0.53
   8   4  -3   34.15    0.53
   8   4  -3   33.55    0.52
  -8   4   3   34.16    0.52
  -8   4   3   34.37    0.52
   6  -4  -3   23.68    0.37
   6  -4  -3   23.51    0.38
  -6  -4   3   23.62    0.37
  -6  -4   3   23.45    0.37
  -6  -4   3   24.07    0.38
  -6  -4   3   23.12    0.37
  -6  -4   3   23.81    0.37
  -6  -4   3   23.78    0.38
   6  -4  -3   23.85    0.37
  -6   4   3   23.79    0.39
   6   4  -3   21.86    0.41
  -6   4   3   23.55    0.37
   6   4  -3   23.71    0.39
   6   4  -3   23.51    0.37
  -6   4   3   23.25    0.37
   6   4  -3   23.56    0.37
  -4  -4   3   20.11    0.31
  -4  -4   3   19.74    0.32
   4  -4  -3   20.10    0.32
   4  -4  -3   19.95    0.31
  -4  -4   3   20.10    0.32
  -4  -4   3   20.41    0.31
   4   4  -3   20.02    0.31
   4   4  -3   19.99    0.31
   4   4  -3   19.96    0.32
   4   4  -3   20.11    0.33
   2  -4  -3    2.82    0.07
  -2  -4   3    2.87    0.07
  -2  -4   3    2.80    0.07
  -2  -4   3    2.79    0.07
   2  -4  -3    2.74    0.07
  -2  -4   3    2.92    0.07
   2  -4  -3    2.83    0.07
   2   4  -3    2.80    0.07
   0  -4   3   11.19    0.19
   0  -4   3   11.03    0.18
   0  -4   3   11.25    0.19
   0  -4  -3   11.25    0.18
   0  -4  -3   11.30    0.18
   0  -4  -3   11.30    0.18
  -2  -4  -3   42.92    0.61
   2  -4   3   42.61    0.61
  -2  -4  -3   42.79    0.60
   2  -4   3   42.92    0.60
  -2  -4  -3   42.70    0.60
   2  -4   3   43.35    0.61
   2   4   3   43.71    0.61
  -4  -4  -3    3.45    0.09
  -4  -4  -3    3.60    0.08
  -4  -4  -3    3.45    0.09
   4  -4   3    3.41    0.09
  -4  -4  -3    3.51    0.08
   4  -4   3    3.53    0.09
   4   4   3    3.56    0.09
   4   4   3    3.41    0.09
   6  -4   3   93.75    1.25
   6  -4   3   91.43    1.25
   6  -4   3   92.80    1.26
  -6  -4  -3   91.49    1.25
  -6  -4  -3   93.57    1.26
  -6  -4  -3   93.37    1.25
  -6  -4  -3   92.77    1.25
  -6  -4  -3   90.94    1.25
  -6   4  -3   90.94    1.25
   6   4   3   80.79    1.25
  -6   4  -3   91.09    1.25
   6   4   3   79.45    1.24
   6   4   3   93.66    1.27
  -6   4  -3   91.27    1.27
  -8  -4  -3    1.07    0.06
  -8  -4  -3    1.02    0.06
  -8  -4  -3    0.94    0.06
  -8  -4  -3    1.08    0.06
  -8  -4  -3    1.02    0.06
   8  -4   3    1.08    0.06
   8  -4   3    1.08    0.07
   8  -4   3    0.98    0.07
   8   4   3    1.08    0.07
   8   4   3    1.08    0.06
   8   4   3    1.14    0.06
   8   4   3    1.12    0.07
   8   4   3    1.13    0.06
  -8   4  -3    1.04    0.06
  -8   4  -3    1.01    0.06
  10  -4   3    0.38    0.05
  10  -4   3    0.45    0.05
 -10  -4  -3    0.46    0.05
 -10  -4  -3    0.37    0.05
 -10  -4  -3    0.40    0.05
 -10  -4  -3    0.46    0.05
  10  -4   3    0.37    0.05
  10   4   3    0.33    0.05
  10   4   3    0.51    0.06
 -10   4  -3    0.36    0.05
  10   4   3    0.34    0.04
 -10   4  -3    0.45    0.05
  10   4   3    0.43    0.05
  10   4   3    0.48    0.06
 -12  -4  -3    7.81    0.19
 -12  -4  -3    7.70    0.19
  12  -4   3    7.49    0.19
  12  -4   3    7.53    0.20
 -12  -4  -3    7.90    0.19
  12  -4   3    8.08    0.21
 -12  -4  -3    7.85    0.20
  12   4   3    7.64    0.19
  12   4   3    7.44    0.19
  12   4   3    7.55    0.19
  12   4   3    7.97    0.20
 -12   4  -3    7.51    0.19
  12   4   3    7.73    0.20
 -12   4  -3    8.05    0.20
  14  -4   3    0.03    0.05
 -14  -4  -3    0.13    0.05
  14  -4   3    0.15    0.05
 -14  -4  -3    0.02    0.04
 -14  -4  -3    0.07    0.05
  14   4   3    0.05    0.05
  14   4   3    0.10    0.05
 -14   4  -3    0.10    0.05
  14   4   3    0.13    0.05
 -14   4  -3    0.17    0.05
  14   4   3    0.14    0.05
  16  -4   3   -0.01    0.05
 -16  -4  -3    0.07    0.05
 -16  -4  -3    0.05    0.05
  16  -4   3    0.00    0.05
 -16  -4  -3   -0.02    0.05
  16   4   3   -0.01    0.05
 -16   4  -3   -0.03    0.05
  16   4   3   -0.06    0.05
  16   4   3    0.00    0.05
 -16   4  -3    0.00    0.05
 -15  -5   3    0.45    0.07
 -15  -5   3    0.36    0.07
 -15  -5   3    0.42    0.07
  15  -5  -3    0.37    0.07
  15  -5  -3    0.40    0.07
  15   5  -3    0.43    0.08
 -15   5   3    0.34    0.07
  15   5  -3    0.40    0.08
  15   5  -3    0.35    0.07
 -15   5   3    0.36    0.07
  15   5  -3    0.44    0.08
 -13  -5   3    0.31    0.06
  13  -5  -3    0.24    0.05
 -13  -5   3    0.19    0.05
 -13  -5   3    0.40    0.06
  13  -5  -3    0.40    0.06
 -13  -5   3    0.18    0.06
  13   5  -3    0.26    0.06
 -13   5   3    0.29    0.06
  13   5  -3    0.24    0.06
  13   5  -3    0.30    0.06
  13   5  -3    0.39    0.07
 -13   5   3    0.35    0.06
  11  -5  -3    0.39    0.05
 -11  -5   3    0.54    0.06
 -11  -5   3    0.57    0.06
 -11  -5   3    0.38    0.05
  11  -5  -3    0.45    0.06
 -11  -5   3    0.39    0.05
 -11  -5   3    0.49    0.06
  11  -5  -3    0.44    0.06
  11   5  -3    0.50    0.06
  11   5  -3    0.57    0.07
 -11   5   3    0.44    0.06
 -11   5   3    0.46    0.06
  11   5  -3    0.46    0.06
  11   5  -3    0.43    0.06
  -9  -5   3    2.96    0.11
  -9  -5   3    2.93    0.11
  -9  -5   3    2.85    0.11
   9  -5  -3    3.12    0.11
  -9  -5   3    3.07    0.11
  -9  -5   3    2.96    0.11
   9  -5  -3    2.90    0.11
   9  -5  -3    2.83    0.11
  -9   5   3    3.00    0.11
   9   5  -3    3.01    0.11
  -9   5   3    3.01    0.10
   9   5  -3    3.16    0.11
  -7  -5   3   26.43    0.42
   7  -5  -3   25.69    0.41
  -7  -5   3   25.97    0.42
   7  -5  -3   26.15    0.42
   7  -5  -3   25.97    0.42
  -7  -5   3   25.85    0.43
  -7  -5   3   26.49    0.43
   7   5  -3   26.16    0.41
  -7   5   3   25.62    0.41
  -7   5   3   26.04    0.41
   7   5  -3   26.46    0.42
   5  -5  -3    5.91    0.14
  -5  -5   3    6.13    0.14
  -5  -5   3    5.94    0.13
  -5  -5   3    5.94    0.14
   5  -5  -3    5.88    0.13
   5  -5  -3    5.86    0.13
  -5  -5   3    5.81    0.13
  -5   5   3    5.72    0.13
  -5   5   3    5.60    0.14
   5   5  -3    5.77    0.13
  -5   5   3    5.56    0.13
   5   5  -3    5.92    0.13
   5   5  -3    5.06    0.15
   5   5  -3    5.70    0.14
  -3  -5   3   11.73    0.21
  -3  -5   3   11.90    0.21
   3  -5  -3   11.76    0.20
  -3  -5   3   11.85    0.21
  -3  -5   3   11.70    0.20
   3  -5  -3   11.88    0.21
   3   5  -3   11.63    0.21
   3   5  -3   11.62    0.20
   3   5  -3   11.42    0.20
   1  -5  -3   38.86    0.56
  -1  -5   3   38.99    0.56
  -1  -5   3   39.03    0.57
   1  -5  -3   38.89    0.56
  -1  -5   3   39.03    0.57
   1  -5  -3   39.27    0.55
  -1  -5   3   39.45    0.56
   1   5  -3   38.70    0.56
   1   5  -3   38.43    0.56
  -1  -5  -3   16.24    0.26
   1  -5   3   16.02    0.26
   1  -5   3   16.32    0.27
  -1  -5  -3   16.68    0.26
   1  -5   3   16.33    0.26
  -1  -5  -3   16.71    0.26
  -1  -5  -3   16.44    0.26
  -1   5  -3   16.01    0.26
  -1   5  -3   16.18    0.26
   1   5   3   16.57    0.26
   3  -5   3    0.45    0.04
   3  -5   3    0.50    0.04
  -3  -5  -3    0.45    0.03
  -3  -5  -3    0.54    0.04
  -3  -5  -3    0.50    0.04
  -3  -5  -3    0.50    0.04
   3  -5   3    0.41    0.04
  -3   5  -3    0.51    0.04
   3   5   3    0.41    0.03
  -3   5  -3    0.50    0.04
   5  -5   3   22.28    0.34
   5  -5   3   22.39    0.35
  -5  -5  -3   22.32    0.35
   5  -5   3   22.56    0.35
  -5  -5  -3   22.55    0.34
  -5  -5  -3   22.63    0.34
  -5  -5  -3   22.67    0.35
   5   5   3   18.58    0.33
  -5   5  -3   22.07    0.34
   5   5   3   18.65    0.33
   5   5   3   22.55    0.36
  -5   5  -3   22.03    0.34
   5   5   3   18.20    0.34
  -7  -5  -3    0.00    0.02
   7  -5   3    0.01    0.03
  -7  -5  -3    0.05    0.03
   7  -5   3    0.01    0.03
   7  -5   3    0.01    0.03
  -7  -5  -3    0.01    0.02
  -7  -5  -3    0.00    0.02
   7   5   3    0.02    0.02
  -7   5  -3    0.06    0.03
  -7   5  -3   -0.02    0.03
   7   5   3   -0.02    0.02
   7   5   3    0.04    0.03
   9  -5   3    0.26    0.04
  -9  -5  -3    0.30    0.05
  -9  -5  -3    0.30    0.04
   9  -5   3    0.32    0.04
  -9  -5  -3    0.26    0.04
  -9  -5  -3    0.31    0.04
  -9  -5  -3    0.29    0.04
   9  -5   3    0.30    0.05
  -9   5  -3    0.29    0.04
   9   5   3    0.30    0.04
   9   5   3    0.25    0.05
   9   5   3    0.27    0.04
  -9   5  -3    0.27    0.04
   9   5   3    0.28    0.05
 -11  -5  -3    0.62    0.06
 -11  -5  -3    0.73    0.07
  11  -5   3    0.55    0.07
  11  -5   3    0.65    0.07
 -11  -5  -3    0.63    0.06
 -11  -5  -3    0.60    0.06
  11  -5   3    0.58    0.06
 -11   5  -3    0.63    0.06
  11   5   3    0.76    0.07
  11   5   3    0.70    0.07
 -11   5  -3    0.67    0.07
  11   5   3    0.70    0.07
  11   5   3    0.62    0.06
 -13  -5  -3    1.22    0.09
 -13  -5  -3    1.16    0.09
 -13  -5  -3    1.23    0.09
  13  -5   3    0.95    0.08
  13  -5   3    1.35    0.09
 -13  -5  -3    1.31    0.09
 -13   5  -3    1.34    0.09
  13   5   3    1.20    0.09
 -13   5  -3    1.22    0.09
  13   5   3    1.13    0.09
  13   5   3    1.01    0.09
  13   5   3    1.25    0.09
  15  -5   3    0.13    0.05
 -15  -5  -3    0.06    0.05
 -15  -5  -3    0.08    0.05
  15  -5   3    0.09    0.05
 -15  -5  -3    0.09    0.05
  15   5   3    0.11    0.05
 -15   5  -3    0.20    0.06
 -15   5  -3    0.14    0.06
  15   5   3    0.17    0.06
  15   5   3    0.10    0.05
  15   5   3    0.09    0.06
  14  -6  -3    0.59    0.08
 -14  -6   3    0.54    0.07
  14  -6  -3    0.61    0.08
 -14  -6   3    0.63    0.08
 -14  -6   3    0.72    0.08
 -14  -6   3    0.72    0.08
  14   6  -3    0.54    0.08
  14   6  -3    0.59    0.08
 -14   6   3    0.73    0.08
  14   6  -3    0.69    0.08
 -14   6   3    0.63    0.08
  14   6  -3    0.66    0.09
  12  -6  -3    4.86    0.16
 -12  -6   3    4.88    0.16
 -12  -6   3    4.60    0.15
 -12  -6   3    5.08    0.16
  12  -6  -3    4.97    0.16
  12  -6  -3    4.60    0.16
 -12  -6   3    5.02    0.16
  12   6  -3    4.87    0.16
 -12   6   3    4.84    0.16
  12   6  -3    4.95    0.16
  12   6  -3    4.76    0.16
 -12   6   3    4.90    0.16
 -10  -6   3    0.42    0.05
  10  -6  -3    0.38    0.05
  10  -6  -3    0.41    0.05
  10  -6  -3    0.34    0.05
 -10  -6   3    0.33    0.05
 -10  -6   3    0.37    0.05
 -10   6   3    0.40    0.05
 -10   6   3    0.36    0.05
  10   6  -3    0.41    0.05
  10   6  -3    0.27    0.05
  -8  -6   3    2.18    0.10
  -8  -6   3    2.30    0.09
   8  -6  -3    2.29    0.09
   8  -6  -3    2.15    0.10
   8  -6  -3    2.29    0.09
  -8  -6   3    2.15    0.09
  -8   6   3    2.40    0.09
   8   6  -3    2.29    0.10
   8   6  -3    2.30    0.10
  -8   6   3    2.26    0.09
  -6  -6   3    1.37    0.07
   6  -6  -3    1.31    0.07
  -6  -6   3    1.40    0.07
   6  -6  -3    1.24    0.07
   6  -6  -3    1.15    0.07
  -6  -6   3    1.39    0.07
  -6  -6   3    1.51    0.07
  -6   6   3    1.23    0.07
   6   6  -3    1.40    0.07
   6   6  -3    1.43    0.07
  -6   6   3    1.34    0.07
   4  -6  -3    0.63    0.05
   4  -6  -3    0.62    0.05
   4  -6  -3    0.54    0.05
  -4  -6   3    0.59    0.05
  -4  -6   3    0.60    0.05
  -4  -6   3    0.60    0.05
  -4  -6   3    0.53    0.05
  -4   6   3    0.61    0.05
   4   6  -3    0.55    0.05
   4   6  -3    0.59    0.05
  -4   6   3    0.65    0.05
   2  -6  -3   40.25    0.59
  -2  -6   3   40.10    0.59
   2  -6  -3   41.08    0.59
   2  -6  -3   40.25    0.59
  -2  -6   3   40.25    0.59
   2  -6  -3   40.06    0.58
  -2  -6   3   41.17    0.59
  -2  -6   3   40.03    0.60
  -2  -6   3   40.00    0.59
   2   6  -3   40.26    0.58
   2   6  -3   39.27    0.59
   2   6  -3   40.05    0.59
   0  -6   3    5.84    0.13
   0  -6   3    5.93    0.13
   0  -6  -3    5.94    0.13
   0  -6  -3    5.83    0.12
   0  -6   3    5.90    0.13
   0  -6   3    5.75    0.13
   0  -6  -3    5.88    0.13
   0   6  -3    5.63    0.13
   0   6  -3    5.69    0.12
  -2  -6  -3   21.01    0.34
  -2  -6  -3   21.50    0.33
   2  -6   3   21.03    0.34
  -2  -6  -3   21.61    0.34
  -2  -6  -3   21.74    0.34
   2  -6   3   21.45    0.34
  -2  -6  -3   21.15    0.34
   2  -6   3   21.53    0.34
   2  -6   3   21.58    0.34
  -2   6  -3   21.24    0.33
  -2   6  -3   20.96    0.33
  -4  -6  -3    0.09    0.02
   4  -6   3    0.02    0.03
   4  -6   3    0.04    0.02
  -4  -6  -3    0.10    0.02
  -4  -6  -3    0.17    0.03
   4  -6   3    0.02    0.03
  -4  -6  -3    0.13    0.03
  -4   6  -3    0.04    0.03
  -4   6  -3    0.07    0.03
   4   6   3    0.10    0.02
   4   6   3    0.09    0.03
   4   6   3   -0.01    0.03
   4   6   3    0.09    0.02
  -6  -6  -3    0.46    0.04
  -6  -6  -3    0.51    0.05
   6  -6   3    0.49    0.05
  -6  -6  -3    0.52    0.05
   6  -6   3    0.51    0.05
   6  -6   3    0.56    0.05
  -6  -6  -3    0.52    0.05
   6   6   3    0.52    0.05
  -6   6  -3    0.54    0.05
  -6   6  -3    0.51    0.05
   6   6   3    0.52    0.05
   6   6   3    0.63    0.05
   8  -6   3    0.12    0.04
  -8  -6  -3    0.07    0.03
   8  -6   3    0.20    0.04
   8  -6   3    0.14    0.04
  -8  -6  -3    0.09    0.04
  -8  -6  -3    0.17    0.04
   8   6   3    0.10    0.03
  -8   6  -3    0.13    0.04
  -8   6  -3    0.14    0.04
   8   6   3    0.14    0.04
  10  -6   3    0.93    0.08
  10  -6   3    1.00    0.08
  10  -6   3    0.98    0.07
 -10  -6  -3    0.91    0.08
 -10  -6  -3    0.89    0.07
 -10  -6  -3    0.95    0.08
 -10   6  -3    0.94    0.08
  10   6   3    0.98    0.08
  10   6   3    0.87    0.07
 -10   6  -3    1.04    0.08
  10   6   3    1.30    0.09
  10   6   3    0.91    0.07
 -12  -6  -3    4.34    0.15
  12  -6   3    4.41    0.15
 -12  -6  -3    4.28    0.16
 -12  -6  -3    4.46    0.15
 -12  -6  -3    4.43    0.15
  12  -6   3    4.49    0.16
  12  -6   3    4.27    0.15
 -12  -6  -3    4.48    0.15
 -12   6  -3    4.46    0.15
 -12   6  -3    4.38    0.15
  12   6   3    4.43    0.16
  12   6   3    4.39    0.15
  12   6   3    4.09    0.15
  12   6   3    4.56    0.15
  14  -6   3    0.24    0.06
 -14  -6  -3    0.23    0.06
  14  -6   3    0.24    0.06
 -14  -6  -3    0.18    0.06
 -14  -6  -3    0.20    0.05
 -14  -6  -3    0.32    0.06
  14   6   3    0.20    0.06
  14   6   3    0.22    0.06
 -14   6  -3    0.21    0.06
  14   6   3    0.18    0.05
  14   6   3    0.15    0.06
 -14   6  -3    0.12    0.05
 -13  -7   3    2.05    0.12
  13  -7  -3    1.77    0.11
  13  -7  -3    1.99    0.12
 -13  -7   3    2.04    0.12
 -13   7   3    1.94    0.12
  13   7  -3    2.10    0.12
 -13   7   3    1.97    0.12
  13   7  -3    2.18    0.12
  13   7  -3    1.84    0.12
 -11  -7   3    0.20    0.05
  11  -7  -3    0.20    0.05
 -11  -7   3    0.24    0.05
  11  -7  -3    0.23    0.05
  11  -7  -3    0.27    0.05
 -11  -7   3    0.21    0.05
 -11   7   3    0.32    0.05
 -11   7   3    0.29    0.06
  11   7  -3    0.29    0.06
  11   7  -3    0.28    0.06
  11   7  -3    0.25    0.06
   9  -7  -3    0.28    0.05
   9  -7  -3    0.29    0.05
   9  -7  -3    0.26    0.05
  -9  -7   3    0.21    0.04
  -9  -7   3    0.20    0.05
  -9  -7   3    0.27    0.05
   9   7  -3    0.28    0.05
  -9   7   3    0.34    0.05
   9   7  -3    0.24    0.05
  -9   7   3    0.27    0.05
  -7  -7   3    0.01    0.03
  -7  -7   3    0.01    0.03
   7  -7  -3    0.02    0.03
   7  -7  -3   -0.01    0.03
  -7  -7   3   -0.02    0.03
   7  -7  -3    0.04    0.03
   7   7  -3    0.04    0.03
  -7   7   3    0.07    0.03
   7   7  -3    0.01    0.03
  -7   7   3    0.09    0.03
   5  -7  -3    0.03    0.03
  -5  -7   3    0.07    0.03
   5  -7  -3    0.03    0.03
   5  -7  -3    0.01    0.03
  -5  -7   3    0.04    0.03
  -5  -7   3    0.00    0.03
  -5  -7   3    0.00    0.02
   5   7  -3    0.03    0.03
  -5   7   3    0.04    0.03
  -5   7   3    0.02    0.03
   5   7  -3   -0.03    0.02
  -3  -7   3    0.87    0.06
   3  -7  -3    0.87    0.06
   3  -7  -3    0.87    0.05
  -3  -7   3    0.78    0.05
  -3  -7   3    0.81    0.06
   3  -7  -3    0.86    0.05
   3  -7  -3    0.91    0.05
  -3  -7   3    0.84    0.06
  -3   7   3    0.88    0.05
   3   7  -3    0.89    0.06
   3   7  -3    0.75    0.06
  -3   7   3    0.87    0.05
   1  -7  -3   14.12    0.25
  -1  -7   3   14.03    0.25
   1  -7  -3   14.34    0.25
  -1  -7   3   14.38    0.26
  -1  -7   3   14.33    0.25
   1  -7  -3   14.13    0.25
  -1  -7   3   14.47    0.26
  -1  -7   3   14.41    0.25
   1  -7  -3   14.38    0.25
   1   7  -3   14.20    0.25
  -1   7   3   14.24    0.25
   1   7  -3   14.38    0.25
  -1  -7  -3    0.60    0.05
  -1  -7  -3    0.58    0.05
  -1  -7  -3    0.55    0.04
   1  -7   3    0.47    0.04
  -1  -7  -3    0.58    0.05
   1  -7   3    0.57    0.05
   1  -7   3    0.60    0.05
  -1  -7  -3    0.48    0.04
   1  -7   3    0.56    0.05
   1   7   3    0.58    0.05
  -1   7  -3    0.54    0.04
  -1   7  -3    0.58    0.05
   1   7   3    0.56    0.04
   1   7   3    0.52    0.04
   3  -7   3    3.67    0.11
  -3  -7  -3    3.67    0.11
  -3  -7  -3    3.63    0.10
   3  -7   3    3.47    0.11
   3  -7   3    3.72    0.10
  -3  -7  -3    3.52    0.10
   3  -7   3    3.50    0.10
  -3  -7  -3    3.64    0.10
   3   7   3    3.51    0.10
  -3   7  -3    3.48    0.10
   3   7   3    3.55    0.10
  -3   7  -3    3.66    0.10
  -5  -7  -3    1.89    0.08
  -5  -7  -3    1.94    0.08
   5  -7   3    1.85    0.08
   5  -7   3    1.89    0.09
   5  -7   3    1.88    0.08
  -5  -7  -3    1.96    0.08
  -5  -7  -3    1.87    0.08
  -5   7  -3    1.90    0.08
   5   7   3    1.98    0.08
   5   7   3    2.18    0.08
  -5   7  -3    1.91    0.08
   7  -7   3    0.34    0.05
   7  -7   3    0.41    0.05
  -7  -7  -3    0.33    0.05
   7  -7   3    0.35    0.05
  -7  -7  -3    0.29    0.05
  -7  -7  -3    0.42    0.05
  -7   7  -3    0.28    0.04
   7   7   3    0.36    0.04
   7   7   3    0.45    0.05
  -7   7  -3    0.38    0.05
   9  -7   3    0.10    0.04
   9  -7   3    0.09    0.04
  -9  -7  -3    0.06    0.04
   9  -7   3    0.10    0.04
  -9  -7  -3    0.10    0.04
  -9  -7  -3    0.13    0.04
  -9   7  -3    0.08    0.04
   9   7   3    0.07    0.04
  -9   7  -3    0.20    0.04
   9   7   3    0.08    0.04
 -11  -7  -3    0.18    0.05
 -11  -7  -3    0.18    0.05
  11  -7   3    0.15    0.05
  11  -7   3    0.21    0.05
 -11  -7  -3    0.24    0.05
  11  -7   3    0.14    0.05
  11   7   3    0.30    0.06
  11   7   3    0.19    0.05
 -11   7  -3    0.26    0.05
 -11   7  -3    0.24    0.05
  11   7   3    0.22    0.05
  11   7   3    0.32    0.06
  13  -7   3    0.08    0.05
 -13  -7  -3   -0.03    0.04
  13  -7   3    0.05    0.05
 -13  -7  -3   -0.04    0.04
  13   7   3   -0.03    0.04
 -13   7  -3    0.06    0.05
  13   7   3    0.11    0.05
 -13   7  -3    0.03    0.05
  13   7   3   -0.02    0.04
  14  -8  -3    1.25    0.11
  14  -8  -3    1.06    0.10
 -14  -8   3    1.02    0.10
 -14   8   3    1.10    0.10
  14   8  -3    1.13    0.10
  14   8  -3    1.16    0.11
  14   8  -3    0.99    0.10
 -14   8   3    1.20    0.10
  12  -8  -3    5.46    0.18
 -12  -8   3    5.63    0.18
  12  -8  -3    5.86    0.18
 -12  -8   3    6.01    0.19
  12   8  -3    5.99    0.19
  12   8  -3    5.69    0.18
 -12   8   3    6.17    0.18
  12   8  -3    5.95    0.18
 -12   8   3    5.65    0.18
 -10  -8   3   -0.04    0.04
  10  -8  -3    0.01    0.04
 -10  -8   3   -0.04    0.04
  10  -8  -3   -0.02    0.03
 -10  -8   3   -0.08    0.04
  10  -8  -3    0.06    0.04
  10   8  -3    0.03    0.04
 -10   8   3    0.00    0.04
 -10   8   3    0.04    0.04
  10   8  -3   -0.05    0.04
  -8  -8   3    5.46    0.16
  -8  -8   3    5.30    0.15
   8  -8  -3    5.54    0.16
   8  -8  -3    5.43    0.15
  -8  -8   3    5.44    0.17
   8  -8  -3    5.31    0.16
  -8   8   3    5.50    0.15
   8   8  -3    5.36    0.16
   8   8  -3    5.46    0.15
  -8   8   3    5.60    0.15
  -6  -8   3    0.06    0.03
   6  -8  -3    0.05    0.03
  -6  -8   3    0.08    0.03
   6  -8  -3    0.09    0.03
  -6  -8   3    0.08    0.03
   6  -8  -3    0.06    0.03
  -6   8   3    0.11    0.04
  -6   8   3    0.11    0.03
   6   8  -3    0.15    0.04
   6   8  -3    0.10    0.04
   4  -8  -3    0.04    0.03
  -4  -8   3    0.03    0.03
  -4  -8   3   -0.04    0.02
  -4  -8   3   -0.03    0.02
   4  -8  -3    0.00    0.02
  -4  -8   3   -0.02    0.02
   4  -8  -3   -0.02    0.02
   4  -8  -3    0.08    0.03
   4   8  -3    0.03    0.03
   4   8  -3    0.00    0.03
  -4   8   3    0.05    0.03
  -4   8   3    0.03    0.03
   2  -8  -3    0.07    0.03
  -2  -8   3    0.08    0.03
  -2  -8   3    0.05    0.03
   2  -8  -3    0.05    0.03
  -2  -8   3    0.09    0.03
   2  -8  -3    0.02    0.02
  -2  -8   3    0.04    0.03
  -2  -8   3    0.03    0.03
   2  -8  -3    0.09    0.03
  -2   8   3    0.04    0.02
   2   8  -3    0.02    0.03
  -2   8   3    0.06    0.02
   2   8  -3    0.06    0.03
   0  -8   3   12.62    0.24
   0  -8  -3   12.43    0.23
   0  -8  -3   12.23    0.24
   0  -8   3   12.47    0.24
   0  -8  -3   12.70    0.23
   0  -8   3   12.63    0.23
   0  -8   3   12.68    0.25
   0  -8  -3   12.44    0.24
   0   8  -3   12.51    0.23
   0   8   3   12.47    0.23
   0   8   3   12.46    0.23
   0   8  -3   12.49    0.23
   2  -8   3    0.31    0.04
  -2  -8  -3    0.30    0.04
  -2  -8  -3    0.34    0.04
   2  -8   3    0.33    0.04
   2  -8   3    0.32    0.04
  -2  -8  -3    0.34    0.04
  -2  -8  -3    0.33    0.04
  -2  -8  -3    0.32    0.04
   2  -8   3    0.31    0.04
   2   8   3    0.34    0.04
   2   8   3    0.35    0.04
  -2   8  -3    0.35    0.04
  -2   8  -3    0.36    0.04
   4  -8   3   10.71    0.22
   4  -8   3   10.64    0.22
  -4  -8  -3   10.99    0.22
  -4  -8  -3   10.79    0.22
  -4  -8  -3   10.58    0.21
  -4  -8  -3   10.64    0.22
   4  -8   3   10.67    0.23
   4  -8   3   10.86    0.22
   4   8   3   10.59    0.21
   4   8   3   10.75    0.21
  -4   8  -3   10.82    0.22
  -4   8  -3   10.80    0.21
  -6  -8  -3    5.84    0.15
   6  -8   3    5.72    0.15
  -6  -8  -3    5.89    0.15
   6  -8   3    5.59    0.15
  -6  -8  -3    5.70    0.16
   6  -8   3    5.70    0.16
  -6   8  -3    5.71    0.15
   6   8   3    5.75    0.15
  -6   8  -3    5.49    0.15
   6   8   3    5.73    0.15
   8  -8   3    1.24    0.08
  -8  -8  -3    1.04    0.08
   8  -8   3    1.21    0.08
  -8  -8  -3    1.13    0.08
   8  -8   3    1.09    0.08
  -8  -8  -3    1.03    0.08
   8   8   3    1.01    0.08
  -8   8  -3    1.25    0.08
  -8   8  -3    1.28    0.08
   8   8   3    1.12    0.08
  10  -8   3   12.54    0.27
 -10  -8  -3   12.15    0.27
 -10  -8  -3   12.00    0.28
  10  -8   3   12.20    0.28
 -10  -8  -3   12.37    0.26
  10  -8   3   12.31    0.27
 -10   8  -3   12.75    0.27
 -10   8  -3   12.39    0.27
  10   8   3   12.41    0.26
  10   8   3   12.55    0.27
 -12  -8  -3    0.95    0.09
  12  -8   3    1.10    0.09
 -12  -8  -3    0.88    0.08
  12  -8   3    0.82    0.08
  12   8   3    1.02    0.09
 -12   8  -3    1.31    0.10
  12   8   3    1.06    0.09
 -12   8  -3    0.99    0.09
  12   8   3    1.25    0.10
 -14  -8  -3    4.37    0.17
  14  -8   3    4.38    0.17
  14  -8   3    4.21    0.17
  14   8   3    4.34    0.17
 -14   8  -3    4.33    0.17
 -14   8  -3    4.32    0.17
  14   8   3    4.32    0.17
  14   8   3    4.49    0.17
 -13  -9   3    2.23    0.13
  13  -9  -3    1.88    0.12
  13  -9  -3    2.05    0.13
  13   9  -3    2.02    0.13
  13   9  -3    1.94    0.13
 -13   9   3    1.94    0.13
 -13   9   3    2.15    0.13
  13   9  -3    1.84    0.12
  11  -9  -3    0.09    0.05
 -11  -9   3    0.02    0.04
 -11  -9   3    0.14    0.05
  11  -9  -3    0.05    0.05
  11   9  -3    0.07    0.05
 -11   9   3    0.18    0.05
 -11   9   3    0.10    0.05
  11   9  -3    0.17    0.05
  -9  -9   3    8.67    0.22
  -9  -9   3    8.52    0.23
   9  -9  -3    8.40    0.21
   9  -9  -3    8.46    0.22
  -9  -9   3    8.45    0.22
   9  -9  -3    8.78    0.22
   9   9  -3    8.62    0.21
   9   9  -3    8.94    0.22
  -9   9   3    8.93    0.21
  -9   9   3    8.49    0.21
   7  -9  -3    1.84    0.09
   7  -9  -3    1.85    0.10
  -7  -9   3    2.03    0.10
   7  -9  -3    1.96    0.09
  -7  -9   3    1.90    0.09
  -7  -9   3    1.92    0.10
   7   9  -3    1.89    0.10
  -7   9   3    1.98    0.09
   7   9  -3    1.85    0.10
  -7   9   3    2.16    0.10
  -5  -9   3    3.31    0.12
  -5  -9   3    3.34    0.12
   5  -9  -3    3.51    0.12
   5  -9  -3    3.32    0.11
   5  -9  -3    3.36    0.11
  -5  -9   3    3.37    0.12
   5   9  -3    3.33    0.12
  -5   9   3    3.26    0.11
  -5   9   3    3.40    0.12
   5   9  -3    3.44    0.12
   3  -9  -3    0.09    0.03
   3  -9  -3    0.11    0.03
   3  -9  -3    0.04    0.03
  -3  -9   3    0.14    0.04
  -3  -9   3    0.07    0.03
  -3  -9   3    0.12    0.03
  -3   9   3    0.16    0.04
   3   9  -3    0.06    0.03
  -3   9   3    0.15    0.04
   3   9  -3    0.16    0.04
   1  -9  -3    6.74    0.16
  -1  -9   3    6.70    0.16
   1  -9  -3    6.60    0.16
   1  -9  -3    6.77    0.16
  -1  -9   3    6.60    0.16
  -1  -9   3    6.75    0.16
   1  -9  -3    6.71    0.16
  -1  -9   3    6.60    0.17
  -1   9   3    6.70    0.16
   1   9  -3    6.66    0.16
   1   9  -3    6.78    0.16
  -1   9   3    6.71    0.16
   1  -9   3    0.10    0.03
  -1  -9  -3    0.08    0.03
   1  -9   3    0.10    0.03
   1  -9   3    0.12    0.03
  -1  -9  -3    0.08    0.03
  -1  -9  -3    0.13    0.04
  -1  -9  -3    0.06    0.03
  -1  -9  -3    0.10    0.03
  -1   9  -3    0.07    0.03
   1   9   3    0.07    0.03
  -1   9  -3    0.08    0.03
   1   9   3    0.07    0.03
   3  -9   3    0.08    0.04
   3  -9   3    0.05    0.03
  -3  -9  -3    0.07    0.03
  -3  -9  -3    0.07    0.03
   3  -9   3    0.07    0.03
  -3  -9  -3    0.13    0.04
  -3   9  -3    0.08    0.03
   3   9   3    0.09    0.03
  -3   9  -3    0.12    0.04
   3   9   3    0.10    0.03
  -5  -9  -3    9.42    0.20
  -5  -9  -3    9.21    0.21
  -5  -9  -3    8.93    0.20
   5  -9   3    9.47    0.22
   5  -9   3    8.99    0.20
   5  -9   3    9.02    0.21
  -5   9  -3    9.24    0.21
   5   9   3    9.42    0.20
   5   9   3    9.11    0.20
  -5   9  -3    9.14    0.20
   7  -9   3    9.90    0.23
  -7  -9  -3    9.77    0.22
   7  -9   3    9.65    0.22
  -7  -9  -3    9.83    0.23
   7  -9   3    9.79    0.22
  -7  -9  -3    9.41    0.22
  -7   9  -3   10.09    0.22
   7   9   3    9.69    0.22
  -7   9  -3    9.55    0.22
   7   9   3    9.61    0.22
  -9  -9  -3    2.16    0.11
   9  -9   3    2.28    0.11
  -9  -9  -3    2.23    0.12
   9  -9   3    2.27    0.11
   9  -9   3    2.21    0.12
  -9  -9  -3    2.27    0.11
  -9   9  -3    2.34    0.11
   9   9   3    2.34    0.11
  -9   9  -3    2.40    0.11
   9   9   3    2.44    0.11
  11  -9   3    6.09    0.18
 -11  -9  -3    5.64    0.18
  11  -9   3    6.29    0.19
 -11  -9  -3    6.11    0.18
  11   9   3    6.20    0.18
 -11   9  -3    6.23    0.18
  11   9   3    6.32    0.18
 -11   9  -3    6.12    0.19
  13  -9   3    1.22    0.11
  13  -9   3    1.23    0.11
 -13  -9  -3    0.93    0.09
 -13   9  -3    1.12    0.10
  13   9   3    1.08    0.10
  13   9   3    1.27    0.10
  13   9   3    1.06    0.09
 -13   9  -3    0.99    0.09
 -12 -10   3    0.36    0.07
  12 -10  -3    0.35    0.07
  12 -10  -3    0.37    0.07
  12  10  -3    0.35    0.07
  12  10  -3    0.36    0.07
 -12  10   3    0.29    0.07
 -12  10   3    0.30    0.06
  10 -10  -3    0.18    0.06
  10 -10  -3    0.15    0.05
 -10 -10   3    0.27    0.06
 -10 -10   3    0.16    0.05
 -10  10   3    0.13    0.05
  10  10  -3    0.28    0.06
 -10  10   3    0.16    0.05
  10  10  -3    0.27    0.06
   8 -10  -3    1.77    0.11
  -8 -10   3    1.91    0.11
  -8 -10   3    2.00    0.12
   8 -10  -3    2.06    0.11
   8 -10  -3    1.96    0.11
  -8 -10   3    1.95    0.10
   8  10  -3    2.14    0.11
  -8  10   3    2.07    0.11
   8  10  -3    1.87    0.11
  -8  10   3    2.01    0.11
   6 -10  -3    3.40    0.12
  -6 -10   3    3.70    0.13
   6 -10  -3    3.53    0.13
   6 -10  -3    3.60    0.14
  -6 -10   3    3.76    0.13
  -6 -10   3    3.60    0.14
  -6  10   3    3.76    0.13
  -6  10   3    3.46    0.13
   6  10  -3    3.53    0.13
   6  10  -3    3.59    0.13
   4 -10  -3    0.02    0.03
  -4 -10   3    0.02    0.03
   4 -10  -3    0.04    0.03
   4 -10  -3    0.03    0.03
  -4 -10   3    0.04    0.03
  -4 -10   3    0.07    0.03
  -4  10   3    0.05    0.03
  -4  10   3    0.06    0.03
   4  10  -3    0.03    0.03
   4  10  -3    0.01    0.04
  -2 -10   3    5.05    0.15
  -2 -10   3    4.67    0.14
   2 -10  -3    4.68    0.14
  -2 -10   3    4.65    0.15
  -2 -10   3    4.94    0.14
   2 -10  -3    4.99    0.14
   2 -10  -3    4.68    0.14
   2  10  -3    4.83    0.14
  -2  10   3    4.91    0.14
   2  10  -3    4.84    0.14
  -2  10   3    4.76    0.14
   0 -10   3    0.09    0.04
   0 -10   3    0.01    0.04
   0 -10  -3    0.15    0.04
   0 -10  -3    0.10    0.03
   0 -10   3    0.10    0.04
   0 -10  -3    0.14    0.04
   0  10  -3    0.18    0.04
   0  10   3    0.10    0.03
   0  10  -3    0.10    0.04
   0  10   3    0.13    0.04
   2 -10   3   18.30    0.34
   2 -10   3   18.41    0.35
  -2 -10  -3   18.49    0.34
   2 -10   3   18.78    0.34
  -2 -10  -3   18.55    0.33
  -2 -10  -3   18.25    0.33
  -2 -10  -3   18.44    0.33
  -2  10  -3   18.27    0.33
  -2  10  -3   17.86    0.33
   2  10   3   18.47    0.33
   2  10   3   18.36    0.33
  -4 -10  -3   -0.02    0.03
  -4 -10  -3    0.07    0.04
   4 -10   3    0.00    0.03
  -4 -10  -3   -0.04    0.03
   4 -10   3    0.01    0.04
   4 -10   3    0.01    0.04
   4  10   3    0.02    0.03
  -4  10  -3   -0.06    0.03
   4  10   3   -0.01    0.03
  -4  10  -3    0.00    0.03
  -6 -10  -3   31.48    0.53
   6 -10   3   31.46    0.54
   6 -10   3   31.42    0.52
  -6 -10  -3   31.33    0.52
   6 -10   3   31.48    0.53
  -6 -10  -3   30.88    0.52
   6  10   3   31.86    0.52
  -6  10  -3   31.29    0.52
   6  10   3   31.65    0.52
  -6  10  -3   31.39    0.52
  -8 -10  -3    2.71    0.12
   8 -10   3    2.97    0.13
   8 -10   3    2.92    0.12
  -8 -10  -3    2.80    0.12
   8 -10   3    2.92    0.13
  -8 -10  -3    2.84    0.12
  -8  10  -3    2.91    0.13
  -8  10  -3    2.94    0.13
   8  10   3    2.94    0.12
   8  10   3    3.10    0.12
 -10 -10  -3    5.46    0.18
  10 -10   3    5.72    0.18
 -10 -10  -3    5.66    0.18
  10 -10   3    5.54    0.18
  10  10   3    6.05    0.18
 -10  10  -3    5.78    0.18
  10  10   3    5.82    0.18
 -10  10  -3    5.82    0.18
  12 -10   3   -0.04    0.05
 -12 -10  -3   -0.03    0.04
  12 -10   3    0.01    0.05
 -12 -10  -3    0.02    0.05
  12  10   3    0.06    0.05
 -12  10  -3    0.07    0.05
  12  10   3    0.11    0.05
 -12  10  -3    0.09    0.06
 -11 -11   3    0.08    0.05
  11 -11  -3    0.06    0.05
  11 -11  -3    0.09    0.06
 -11  11   3    0.00    0.05
  11  11  -3    0.02    0.05
  11  11  -3    0.02    0.05
 -11  11   3    0.02    0.05
  -9 -11   3    0.07    0.05
  -9 -11   3    0.07    0.05
   9 -11  -3    0.12    0.05
   9 -11  -3    0.10    0.05
   9  11  -3    0.12    0.05
  -9  11   3    0.18    0.06
  -9  11   3    0.10    0.05
   9  11  -3    0.11    0.05
   7 -11  -3    4.53    0.15
  -7 -11   3    4.69    0.16
   7 -11  -3    4.28    0.21
   7 -11  -3    4.44    0.15
  -7 -11   3    4.54    0.15
  -7  11   3    4.40    0.15
  -7  11   3    4.47    0.15
   7  11  -3    4.69    0.15
   7  11  -3    4.56    0.16
   5 -11  -3    3.63    0.13
   5 -11  -3    3.94    0.14
   5 -11  -3    3.88    0.14
  -5 -11   3    3.83    0.15
  -5 -11   3    3.91    0.14
  -5 -11   3    4.00    0.14
  -5  11   3    3.73    0.14
   5  11  -3    3.93    0.14
   5  11  -3    3.69    0.14
  -5  11   3    4.06    0.14
  -3 -11   3    1.20    0.08
  -3 -11   3    1.32    0.09
   3 -11  -3    1.37    0.08
  -3 -11   3    1.30    0.09
  -3 -11   3    1.34    0.09
   3 -11  -3    1.48    0.08
  -3  11   3    1.41    0.09
   3  11  -3    1.12    0.09
  -3  11   3    1.33    0.08
   3  11  -3    1.17    0.09
  -1 -11   3    0.30    0.05
   1 -11  -3    0.31    0.05
  -1 -11   3    0.30    0.06
  -1 -11   3    0.26    0.05
  -1 -11   3    0.27    0.05
   1 -11  -3    0.34    0.05
   1 -11  -3    0.36    0.05
   1  11  -3    0.27    0.05
  -1  11   3    0.43    0.05
  -1  11   3    0.36    0.05
   1  11  -3    0.33    0.05
   1 -11   3   10.98    0.24
  -1 -11  -3   11.66    0.24
  -1 -11  -3   11.48    0.24
   1 -11   3   11.55    0.25
  -1 -11  -3   11.50    0.25
  -1 -11  -3   11.10    0.25
   1 -11   3   11.14    0.26
   1  11   3   11.48    0.24
  -1  11  -3   11.33    0.25
  -1  11  -3   11.23    0.24
   1  11   3   11.45    0.24
   3 -11   3    7.33    0.19
  -3 -11  -3    7.74    0.19
  -3 -11  -3    7.56    0.19
   3 -11   3    7.39    0.19
  -3 -11  -3    7.55    0.20
   3 -11   3    8.01    0.21
   3  11   3    7.67    0.19
  -3  11  -3    7.47    0.19
  -3  11  -3    7.50    0.19
   3  11   3    7.34    0.19
  -5 -11  -3    0.02    0.04
   5 -11   3    0.08    0.05
   5 -11   3    0.01    0.04
   5 -11   3    0.11    0.05
  -5 -11  -3    0.03    0.04
  -5 -11  -3    0.06    0.04
   5  11   3    0.12    0.04
   5  11   3    0.08    0.04
  -5  11  -3    0.00    0.04
  -5  11  -3    0.10    0.05
  -7 -11  -3    1.67    0.10
   7 -11   3    1.59    0.10
   7 -11   3    1.76    0.10
  -7 -11  -3    1.72    0.10
  -7 -11  -3    1.53    0.09
   7  11   3    1.74    0.10
  -7  11  -3    1.79    0.11
   7  11   3    1.71    0.10
  -7  11  -3    1.72    0.10
  -9 -11  -3    1.97    0.11
   9 -11   3    1.94    0.12
   9 -11   3    1.96    0.12
  -9 -11  -3    1.96    0.11
  -9  11  -3    2.13    0.12
  -9  11  -3    2.20    0.12
   9  11   3    2.11    0.12
   9  11   3    2.31    0.12
  11 -11   3    1.16    0.11
 -11 -11  -3    0.95    0.12
  11 -11   3    1.22    0.10
 -11 -11  -3    0.99    0.09
  11  11   3    0.98    0.09
 -11  11  -3    1.22    0.11
 -11  11  -3    1.10    0.10
  11  11   3    1.10    0.10
  10 -12  -3    1.76    0.12
 -10 -12   3    1.57    0.11
  10 -12  -3    1.39    0.11
 -10  12   3    1.52    0.12
  10  12  -3    1.46    0.12
  10  12  -3    1.45    0.12
 -10  12   3    1.54    0.12
   8 -12  -3    3.16    0.14
   8 -12  -3    3.34    0.14
  -8 -12   3    3.29    0.14
  -8 -12   3    3.19    0.14
  -8  12   3    3.49    0.14
  -8  12   3    3.28    0.14
   8  12  -3    3.41    0.14
   8  12  -3    3.40    0.14
   6 -12  -3    0.61    0.07
  -6 -12   3    0.73    0.07
  -6 -12   3    0.81    0.08
   6 -12  -3    0.71    0.08
  -6  12   3    0.65    0.08
   6  12  -3    0.64    0.07
  -6  12   3    0.63    0.07
   6  12  -3    0.60    0.07
   4 -12  -3   -0.02    0.04
  -4 -12   3    0.07    0.04
   4 -12  -3   -0.06    0.03
  -4 -12   3    0.00    0.04
   4 -12  -3   -0.04    0.03
  -4  12   3   -0.06    0.03
  -4  12   3   -0.03    0.03
   4  12  -3    0.00    0.04
   4  12  -3   -0.03    0.04
  -2 -12   3   12.06    0.28
   2 -12  -3   11.95    0.26
  -2 -12   3   11.83    0.27
   2 -12  -3   11.43    0.27
  -2 -12   3   11.97    0.27
  -2 -12   3   11.90    0.26
   2 -12  -3   12.11    0.26
  -2  12   3   12.01    0.26
   2  12  -3   11.81    0.26
   2  12  -3   11.86    0.26
  -2  12   3   11.99    0.26
   0 -12   3    0.18    0.05
   0 -12   3    0.16    0.05
   0 -12  -3    0.31    0.05
   0 -12  -3    0.16    0.05
   0 -12   3    0.35    0.06
   0 -12  -3    0.18    0.05
   0 -12  -3    0.18    0.05
   0 -12   3    0.17    0.05
   0  12  -3    0.19    0.05
   0  12   3    0.24    0.05
   0  12  -3    0.25    0.05
   0  12   3    0.28    0.05
   2 -12   3    9.68    0.23
   2 -12   3    9.69    0.23
  -2 -12  -3    9.66    0.23
  -2 -12  -3    9.60    0.24
  -2 -12  -3    9.83    0.23
  -2 -12  -3    9.36    0.23
   2 -12   3    9.33    0.24
  -2  12  -3   10.02    0.23
   2  12   3    9.43    0.23
  -2  12  -3    9.77    0.23
   2  12   3    9.59    0.23
   4 -12   3    0.15    0.05
  -4 -12  -3    0.17    0.05
   4 -12   3    0.17    0.05
  -4 -12  -3    0.15    0.04
  -4 -12  -3    0.15    0.04
   4  12   3    0.13    0.05
   4  12   3    0.18    0.05
  -4  12  -3    0.09    0.05
  -4  12  -3    0.16    0.05
  -6 -12  -3    0.45    0.06
   6 -12   3    0.27    0.05
  -6 -12  -3    0.48    0.07
   6 -12   3    0.33    0.06
   6  12   3    0.42    0.06
   6  12   3    0.42    0.06
  -6  12  -3    0.29    0.06
  -6  12  -3    0.33    0.06
  -8 -12  -3   -0.02    0.04
   8 -12   3    0.03    0.05
  -8 -12  -3    0.04    0.04
   8 -12   3    0.00    0.05
   8  12   3    0.03    0.04
   8  12   3    0.01    0.04
  -8  12  -3   -0.03    0.04
  -8  12  -3   -0.03    0.04
 -10 -12  -3    3.11    0.14
  10 -12   3    3.18    0.15
  10 -12   3    3.21    0.15
  10  12   3    3.09    0.15
 -10  12  -3    3.10    0.15
 -10  12  -3    3.08    0.15
  10  12   3    3.43    0.15
   7 -13  -3    0.09    0.05
  -7 -13   3    0.14    0.06
   7 -13  -3    0.19    0.06
  -7 -13   3    0.20    0.06
  -7  13   3    0.15    0.05
   7  13  -3    0.16    0.05
   7  13  -3    0.09    0.06
  -7  13   3    0.13    0.05
  -5 -13   3    2.53    0.13
   5 -13  -3    2.87    0.13
   5 -13  -3    2.64    0.12
  -5 -13   3    2.75    0.13
   5  13  -3    2.51    0.13
   5  13  -3    2.73    0.13
  -5  13   3    2.60    0.13
  -5  13   3    2.63    0.13
   3 -13  -3    2.75    0.12
   3 -13  -3    2.51    0.12
  -3 -13   3    2.73    0.13
  -3 -13   3    2.55    0.12
  -3  13   3    2.55    0.12
   3  13  -3    2.44    0.12
   3  13  -3    2.81    0.13
  -3  13   3    2.85    0.13
  -1 -13   3    1.82    0.11
   1 -13  -3    1.77    0.10
  -1 -13   3    1.81    0.11
   1 -13  -3    1.73    0.10
  -1 -13   3    1.84    0.11
  -1  13   3    1.94    0.10
   1  13  -3    1.89    0.11
  -1  13   3    1.84    0.10
   1  13  -3    1.96    0.11
   1 -13   3    0.64    0.07
   1 -13   3    0.67    0.07
  -1 -13  -3    0.58    0.07
  -1 -13  -3    0.65    0.07
   1 -13   3    0.76    0.08
  -1 -13  -3    0.64    0.07
   1  13   3    0.46    0.06
  -1  13  -3    0.59    0.07
  -1  13  -3    0.65    0.07
   1  13   3    0.59    0.07
   3 -13   3    0.28    0.06
  -3 -13  -3    0.25    0.05
  -3 -13  -3    0.08    0.04
   3 -13   3    0.28    0.06
   3  13   3    0.10    0.04
  -3  13  -3    0.15    0.05
  -3  13  -3    0.20    0.05
   3  13   3    0.22    0.05
  -5 -13  -3    3.69    0.14
   5 -13   3    3.60    0.15
  -5 -13  -3    3.31    0.14
   5 -13   3    3.33    0.14
  -5  13  -3    3.59    0.15
   5  13   3    3.82    0.15
   5  13   3    3.49    0.14
  -5  13  -3    3.46    0.15
   7 -13   3    0.88    0.09
  -7 -13  -3    0.86    0.09
   7 -13   3    0.77    0.09
  -7 -13  -3    0.84    0.09
   7  13   3    0.69    0.08
  -7  13  -3    0.92    0.09
   7  13   3    0.87    0.09
   6 -14  -3    0.11    0.06
   6 -14  -3    0.03    0.05
  -6 -14   3   -0.05    0.04
  -6  14   3   -0.05    0.04
  -6  14   3   -0.04    0.05
   6  14  -3    0.04    0.05
   6  14  -3    0.03    0.05
  -4 -14   3    0.03    0.04
  -4 -14   3   -0.06    0.04
   4 -14  -3   -0.04    0.04
   4 -14  -3    0.00    0.05
   4  14  -3    0.04    0.05
   4  14  -3    0.07    0.05
  -4  14   3   -0.01    0.04
  -4  14   3    0.04    0.05
  -2 -14   3    1.74    0.11
   2 -14  -3    1.61    0.10
  -2 -14   3    1.61    0.11
   2 -14  -3    1.66    0.11
  -2 -14   3    1.70    0.11
  -2  14   3    1.70    0.11
   2  14  -3    1.56    0.11
   2  14  -3    1.78    0.11
  -2  14   3    1.79    0.11
   0 -14  -3    2.12    0.12
   0 -14   3    2.30    0.12
   0 -14  -3    2.31    0.12
   0 -14   3    2.30    0.12
   0 -14  -3    2.18    0.12
   0 -14   3    2.28    0.13
   0  14   3    2.35    0.12
   0  14  -3    2.36    0.13
   0  14   3    2.52    0.12
   0  14  -3    2.30    0.12
  -2 -14  -3    1.12    0.10
   2 -14   3    1.25    0.10
  -2 -14  -3    0.92    0.09
  -2 -14  -3    1.10    0.10
   2 -14   3    0.91    0.09
   2  14   3    1.16    0.09
  -2  14  -3    0.90    0.09
  -2  14  -3    0.98    0.09
   2  14   3    0.97    0.09
  -4 -14  -3    1.24    0.10
   4 -14   3    1.12    0.10
  -4 -14  -3    1.05    0.09
   4 -14   3    1.13    0.10
   4  14   3    1.03    0.09
  -4  14  -3    1.16    0.10
   4  14   3    1.12    0.10
  -4  14  -3    1.09    0.10
   6 -14   3    0.39    0.07
  -6 -14  -3    0.43    0.07
   6 -14   3    0.32    0.07
  -6  14  -3    0.53    0.08
   6  14   3    0.39    0.06
   6  14   3    0.38    0.07
  -6  14  -3    0.39    0.07
   3 -15  -3    0.25    0.06
  -3 -15   3    0.23    0.06
   3 -15  -3    0.22    0.06
  -3  15   3    0.21    0.06
   3  15  -3    0.09    0.06
   3  15  -3    0.24    0.06
  -3  15   3    0.17    0.06
   1 -15  -3    1.56    0.11
   1 -15  -3    1.43    0.11
  -1 -15   3    1.60    0.12
  -1 -15   3    1.77    0.12
   1  15  -3    1.44    0.11
  -1  15   3    1.47    0.11
   1  15  -3    1.73    0.12
  -1  15   3    1.40    0.11
   1 -15   3    0.54    0.08
  -1 -15  -3    0.66    0.08
   1 -15   3    0.57    0.08
  -1 -15  -3    0.59    0.08
  -1  15  -3    0.51    0.07
   1  15   3    0.56    0.08
   1  15   3    0.53    0.07
  -1  15  -3    0.49    0.07
   3 -15   3    0.60    0.08
   3 -15   3    0.47    0.08
  -3 -15  -3    0.58    0.08
   3  15   3    0.52    0.07
   3  15   3    0.55    0.08
  -3  15  -3    0.64    0.08
  -3  15  -3    0.62    0.08
 -16   0   4    1.17    0.10
  16   0  -4    1.06    0.10
  16   0  -4    1.04    0.11
 -16   0   4    1.20    0.11
 -14   0   4    7.70    0.21
 -14   0   4    7.81    0.21
  14   0  -4    7.67    0.21
  14   0  -4    7.80    0.21
 -12   0   4    0.09    0.04
  12   0  -4    0.07    0.04
  12   0  -4    0.08    0.04
 -12   0   4    0.11    0.04
  12   0  -4    0.08    0.04
 -10   0   4    3.44    0.11
  10   0  -4    3.55    0.11
  10   0  -4    3.58    0.12
 -10   0   4    3.47    0.11
  10   0  -4    3.46    0.11
 -10   0   4    3.58    0.11
   8   0  -4    5.41    0.14
   8   0  -4    5.31    0.13
   8   0  -4    5.45    0.14
   8   0  -4    5.39    0.13
  -8   0   4    5.35    0.13
   6   0  -4    7.04    0.14
   6   0  -4    7.18    0.15
   6   0  -4    7.29    0.15
   6   0  -4    7.35    0.15
  -6   0   4    7.33    0.15
  -6   0   4    7.25    0.14
  -6   0  -4   75.31    1.06
   6   0   4   77.38    1.06
   6   0   4   74.90    1.05
   6   0   4   77.57    1.05
   6   0   4   76.59    1.06
   8   0   4    0.23    0.03
  -8   0  -4    0.19    0.03
   8   0   4    0.23    0.03
   8   0   4    0.32    0.04
   8   0   4    0.22    0.04
  10   0   4    1.73    0.09
  10   0   4    1.73    0.08
  10   0   4    1.70    0.08
 -10   0  -4    1.31    0.08
 -10   0  -4    1.28    0.07
  12   0   4    3.44    0.12
  12   0   4    3.61    0.13
  12   0   4    3.23    0.13
 -12   0  -4    3.44    0.12
 -12   0  -4    3.25    0.12
  14   0   4    0.52    0.07
  14   0   4    0.50    0.07
 -14   0  -4    0.57    0.07
 -14   0  -4    0.39    0.06
 -16   0  -4   -0.01    0.05
  16   0   4    0.03    0.05
  16   0   4    0.03    0.05
 -16   0  -4    0.14    0.06
 -15  -1   4    0.04    0.05
 -15  -1   4    0.04    0.05
  15  -1  -4    0.10    0.05
  15  -1  -4    0.04    0.05
 -15   1   4    0.01    0.05
  15   1  -4    0.03    0.05
  15   1  -4    0.00    0.04
 -15   1   4    0.05    0.05
  13  -1  -4    2.05    0.11
 -13  -1   4    2.07    0.11
 -13  -1   4    1.98    0.11
  13  -1  -4    1.98    0.11
  13  -1  -4    2.07    0.11
 -13  -1   4    1.82    0.10
  13   1  -4    1.95    0.11
  13   1  -4    1.99    0.11
  13   1  -4    1.99    0.11
 -13   1   4    2.22    0.11
 -13   1   4    2.04    0.11
 -11  -1   4    0.53    0.06
 -11  -1   4    0.52    0.06
  11  -1  -4    0.48    0.06
  11  -1  -4    0.53    0.06
  11  -1  -4    0.61    0.06
 -11  -1   4    0.62    0.06
 -11   1   4    0.61    0.06
 -11   1   4    0.57    0.06
  11   1  -4    0.56    0.06
  11   1  -4    0.65    0.06
  11   1  -4    0.70    0.07
   9  -1  -4    0.11    0.03
   9  -1  -4    0.15    0.04
   9  -1  -4    0.15    0.03
  -9  -1   4    0.14    0.03
  -9  -1   4    0.18    0.03
  -9  -1   4    0.13    0.03
   9   1  -4    0.12    0.03
   9   1  -4    0.18    0.04
  -9   1   4    0.11    0.03
   9   1  -4    0.21    0.04
   7  -1  -4    4.22    0.11
  -7  -1   4    3.58    0.11
   7  -1  -4    4.20    0.11
  -7  -1   4    4.21    0.10
   7  -1  -4    4.03    0.10
   7  -1  -4    4.27    0.11
   7   1  -4    4.08    0.10
   7   1  -4    4.15    0.11
   7   1  -4    4.01    0.10
   7   1  -4    4.05    0.11
   7   1  -4    4.07    0.11
  -7   1   4    4.25    0.12
  -5  -1   4    6.33    0.12
   5  -1  -4    6.34    0.12
   5  -1  -4    6.15    0.13
   5  -1  -4    6.40    0.13
  -5  -1   4    6.33    0.13
   5   1  -4    6.05    0.12
  -5   1   4    6.38    0.13
   5   1  -4    6.24    0.13
   5   1  -4    6.36    0.12
   5   1  -4    6.19    0.13
   5   1   4    2.89    0.07
   7  -1   4    0.96    0.05
   7  -1   4    1.00    0.06
  -7  -1  -4    1.08    0.06
   7  -1   4    1.00    0.06
  -7  -1  -4    1.07    0.05
   7  -1   4    1.06    0.05
   7   1   4    0.97    0.06
   7   1   4    1.05    0.06
   7   1   4    0.93    0.05
   7   1   4    1.02    0.05
  -7   1  -4    1.02    0.06
   7   1   4    0.95    0.05
   9  -1   4    0.29    0.04
   9  -1   4    0.30    0.04
   9  -1   4    0.30    0.04
  -9  -1  -4    0.25    0.04
   9  -1   4    0.25    0.04
   9   1   4    0.28    0.04
   9   1   4    0.36    0.05
  -9   1  -4    0.32    0.04
   9   1   4    0.30    0.04
   9   1   4    0.25    0.04
  11  -1   4    1.33    0.08
 -11  -1  -4    1.13    0.08
  11  -1   4    1.43    0.08
 -11  -1  -4    1.19    0.07
  11  -1   4    1.17    0.08
 -11  -1  -4    1.15    0.08
  11   1   4    1.20    0.08
  11   1   4    1.29    0.08
 -11   1  -4    1.42    0.08
  11   1   4    1.35    0.08
 -11   1  -4    1.24    0.08
  13  -1   4    3.11    0.12
 -13  -1  -4    2.73    0.12
  13  -1   4    2.85    0.11
 -13  -1  -4    2.62    0.12
  13  -1   4    2.93    0.13
  13   1   4    2.85    0.13
  13   1   4    2.76    0.11
  13   1   4    2.78    0.12
 -13   1  -4    2.79    0.12
 -13   1  -4    2.61    0.12
  15  -1   4    0.53    0.07
 -15  -1  -4    0.52    0.07
  15  -1   4    0.68    0.08
 -15  -1  -4    0.61    0.08
  15   1   4    0.60    0.08
 -15   1  -4    0.54    0.07
  15   1   4    0.68    0.08
 -15   1  -4    0.49    0.07
  16  -2  -4    0.23    0.06
  16  -2  -4    0.10    0.06
 -16  -2   4    0.10    0.06
 -16  -2   4    0.21    0.06
 -16  -2   4    0.24    0.06
  16   2  -4    0.15    0.07
  16   2  -4    0.15    0.06
 -16   2   4    0.22    0.06
 -16   2   4    0.19    0.06
  14  -2  -4    2.56    0.12
 -14  -2   4    2.43    0.12
  14  -2  -4    2.21    0.12
 -14  -2   4    2.30    0.12
 -14  -2   4    2.34    0.12
 -14   2   4    2.15    0.12
  14   2  -4    2.46    0.12
 -14   2   4    2.31    0.12
  14   2  -4    2.32    0.12
  12  -2  -4    0.24    0.05
 -12  -2   4    0.28    0.05
  12  -2  -4    0.24    0.05
 -12  -2   4    0.27    0.05
  12  -2  -4    0.26    0.05
 -12  -2   4    0.31    0.05
 -12   2   4    0.24    0.05
  12   2  -4    0.26    0.05
  12   2  -4    0.25    0.05
 -12   2   4    0.30    0.05
  12   2  -4    0.37    0.06
 -10  -2   4    0.18    0.04
  10  -2  -4    0.23    0.04
  10  -2  -4    0.21    0.04
 -10  -2   4    0.19    0.04
 -10  -2   4    0.23    0.04
  10  -2  -4    0.23    0.04
  10   2  -4    0.28    0.04
 -10   2   4    0.31    0.04
  10   2  -4    0.25    0.05
  10   2  -4    0.31    0.05
 -10   2   4    0.26    0.04
   8  -2  -4    9.02    0.19
   8  -2  -4    9.11    0.20
  -8  -2   4    9.16    0.19
   8  -2  -4    9.21    0.18
  -8  -2   4    9.18    0.18
   8  -2  -4    8.96    0.18
   8   2  -4    9.33    0.18
   8   2  -4    9.40    0.19
   8   2  -4    9.08    0.19
   8   2  -4    9.30    0.20
  -6  -2   4    5.85    0.13
   6  -2  -4    5.83    0.14
   6  -2  -4    6.09    0.13
  -6  -2   4    5.94    0.14
   6  -2  -4    5.93    0.12
  -6  -2   4    6.04    0.13
   6   2  -4    5.89    0.13
   6   2  -4    5.81    0.12
   6   2  -4    5.77    0.13
   6   2  -4    5.81    0.14
  -6   2   4    5.90    0.13
  -4  -2   4    0.20    0.02
   4   2  -4    0.17    0.02
   4   2  -4    0.23    0.03
   6  -2   4    0.07    0.02
  -6  -2  -4    0.08    0.02
  -6  -2  -4    0.01    0.02
   6  -2   4    0.08    0.02
   6   2   4    0.07    0.02
   6   2   4    0.04    0.02
  -6   2  -4    0.07    0.02
   6   2   4    0.10    0.02
   6   2   4    0.08    0.02
  -8  -2  -4   -0.03    0.02
   8  -2   4    0.04    0.02
   8  -2   4    0.02    0.02
  -8  -2  -4   -0.01    0.02
   8  -2   4    0.05    0.03
   8   2   4    0.01    0.03
   8   2   4    0.01    0.03
   8   2   4   -0.04    0.02
  -8   2  -4    0.04    0.02
  -8   2  -4    0.05    0.03
   8   2   4   -0.04    0.02
  10  -2   4   10.00    0.20
 -10  -2  -4    9.81    0.20
 -10  -2  -4    9.67    0.20
 -10  -2  -4    9.62    0.20
  10  -2   4    9.95    0.22
  10  -2   4    9.58    0.21
  10   2   4    9.65    0.21
  10   2   4   10.17    0.21
  10   2   4   10.06    0.20
 -10   2  -4    9.95    0.21
 -10   2  -4    9.74    0.20
  12  -2   4    0.53    0.06
 -12  -2  -4    0.53    0.06
  12  -2   4    0.55    0.06
 -12  -2  -4    0.51    0.06
  12  -2   4    0.45    0.06
 -12  -2  -4    0.53    0.06
  12   2   4    0.56    0.06
  12   2   4    0.58    0.07
 -12   2  -4    0.53    0.06
  12   2   4    0.65    0.07
 -12   2  -4    0.61    0.07
 -14  -2  -4    2.21    0.11
 -14  -2  -4    2.07    0.11
  14  -2   4    2.23    0.11
 -14  -2  -4    2.03    0.11
  14  -2   4    2.18    0.11
  14   2   4    2.16    0.11
 -14   2  -4    2.14    0.11
  14   2   4    2.16    0.11
 -14   2  -4    2.23    0.11
 -15  -3   4    0.17    0.06
  15  -3  -4    0.09    0.05
 -15  -3   4   -0.03    0.05
 -15  -3   4    0.08    0.05
  15  -3  -4    0.07    0.05
  15   3  -4   -0.01    0.05
  15   3  -4    0.13    0.06
 -15   3   4    0.10    0.05
  15   3  -4    0.00    0.05
 -15   3   4    0.04    0.05
  15   3  -4    0.00    0.05
  13  -3  -4    0.23    0.05
  13  -3  -4    0.34    0.06
  13  -3  -4    0.30    0.06
 -13  -3   4    0.27    0.05
 -13  -3   4    0.28    0.06
 -13  -3   4    0.31    0.05
  13   3  -4    0.32    0.06
  13   3  -4    0.34    0.07
  13   3  -4    0.40    0.06
 -13   3   4    0.42    0.07
 -13   3   4    0.35    0.06
  13   3  -4    0.22    0.05
  13   3  -4    0.32    0.06
  11  -3  -4    0.35    0.05
 -11  -3   4    0.22    0.04
  11  -3  -4    0.22    0.04
  11  -3  -4    0.20    0.04
 -11  -3   4    0.18    0.04
 -11  -3   4    0.25    0.05
  11   3  -4    0.27    0.05
  11   3  -4    0.29    0.05
  11   3  -4    0.24    0.05
 -11   3   4    0.23    0.05
  11   3  -4    0.18    0.05
  11   3  -4    0.27    0.05
 -11   3   4    0.26    0.05
  -9  -3   4    0.59    0.05
   9  -3  -4    0.56    0.05
   9  -3  -4    0.58    0.05
   9  -3  -4    0.53    0.05
  -9  -3   4    0.51    0.05
  -9  -3   4    0.54    0.05
  -9  -3   4    0.62    0.06
  -9   3   4    0.55    0.05
   9   3  -4    0.60    0.06
   9   3  -4    0.49    0.05
   9   3  -4    0.65    0.06
   9   3  -4    0.49    0.05
   9   3  -4    0.50    0.05
  -7  -3   4    6.63    0.15
   7  -3  -4    6.64    0.15
   7  -3  -4    6.72    0.15
  -7  -3   4    6.70    0.14
   7  -3  -4    6.59    0.14
  -7  -3   4    6.79    0.15
   7   3  -4    6.68    0.15
   7   3  -4    6.71    0.16
   7   3  -4    6.88    0.15
   7   3  -4    6.54    0.14
   7   3  -4    6.71    0.15
   5  -3  -4    5.08    0.11
  -5  -3   4    5.04    0.11
   5  -3  -4    5.05    0.11
  -5  -3   4    4.95    0.11
  -5  -3   4    5.06    0.12
   5   3  -4    5.00    0.11
  -5   3   4    4.94    0.12
   5   3  -4    5.11    0.12
  -3  -3   4    0.19    0.02
   3   3  -4    0.20    0.02
   3   3  -4    0.19    0.02
   5  -3   4   10.84    0.20
   5  -3   4   10.84    0.19
  -5  -3  -4   10.94    0.19
  -5  -3  -4   11.17    0.19
   5   3   4   10.86    0.19
   5   3   4   10.53    0.18
  -5   3  -4   10.79    0.20
   5   3   4   10.93    0.20
   5   3   4   11.41    0.19
   7  -3   4   33.86    0.50
   7  -3   4   33.89    0.51
  -7  -3  -4   34.19    0.50
  -7  -3  -4   33.51    0.50
   7  -3   4   33.73    0.51
   7   3   4   34.20    0.52
  -7   3  -4   32.12    0.52
   7   3   4   33.43    0.50
   7   3   4   33.13    0.51
   7   3   4   34.07    0.51
  -9  -3  -4    1.96    0.08
  -9  -3  -4    1.93    0.08
   9  -3   4    1.94    0.08
   9  -3   4    1.93    0.08
   9  -3   4    1.94    0.09
   9   3   4    1.91    0.09
  -9   3  -4    1.87    0.08
   9   3   4    1.87    0.08
   9   3   4    1.94    0.09
  -9   3  -4    1.90    0.08
  11  -3   4   10.16    0.22
 -11  -3  -4   10.22    0.22
  11  -3   4   10.24    0.22
  11  -3   4   10.13    0.23
 -11  -3  -4   10.07    0.22
 -11  -3  -4   10.31    0.22
  11   3   4   10.13    0.22
 -11   3  -4   10.23    0.22
  11   3   4   10.09    0.23
 -11   3  -4   10.18    0.22
  11   3   4   10.48    0.22
 -13  -3  -4   -0.02    0.04
  13  -3   4    0.11    0.04
  13  -3   4    0.07    0.04
 -13  -3  -4    0.10    0.04
  13  -3   4    0.07    0.04
 -13  -3  -4    0.02    0.04
 -13   3  -4    0.04    0.04
  13   3   4    0.05    0.04
 -13   3  -4    0.03    0.04
  13   3   4    0.14    0.05
  13   3   4    0.12    0.05
  15  -3   4    3.75    0.15
 -15  -3  -4    4.24    0.15
 -15  -3  -4    3.57    0.14
 -15  -3  -4    3.70    0.15
  15  -3   4    4.10    0.15
  15   3   4    3.68    0.15
  15   3   4    3.67    0.15
 -15   3  -4    3.57    0.15
 -15   3  -4    4.00    0.15
 -14  -4   4    0.21    0.06
 -14  -4   4    0.08    0.05
 -14  -4   4    0.05    0.05
  14  -4  -4    0.08    0.05
  14  -4  -4    0.09    0.05
  14   4  -4    0.13    0.06
  14   4  -4    0.08    0.05
 -14   4   4    0.15    0.05
  14   4  -4    0.09    0.06
  14   4  -4    0.18    0.06
 -14   4   4    0.09    0.05
 -12  -4   4    0.09    0.04
  12  -4  -4    0.10    0.04
 -12  -4   4    0.04    0.04
 -12  -4   4    0.07    0.04
  12  -4  -4    0.08    0.04
 -12  -4   4    0.08    0.04
  12  -4  -4    0.07    0.04
 -12   4   4    0.05    0.04
 -12   4   4    0.06    0.04
  12   4  -4    0.13    0.05
  12   4  -4    0.08    0.05
  12   4  -4    0.03    0.05
  12   4  -4    0.08    0.04
  12   4  -4    0.12    0.04
  10  -4  -4    0.24    0.04
 -10  -4   4    0.23    0.04
 -10  -4   4    0.20    0.04
  10  -4  -4    0.20    0.04
 -10  -4   4    0.26    0.05
  10  -4  -4    0.22    0.04
 -10  -4   4    0.30    0.05
  10   4  -4    0.19    0.05
 -10   4   4    0.28    0.04
  10   4  -4    0.27    0.05
  10   4  -4    0.15    0.04
 -10   4   4    0.29    0.05
  10   4  -4    0.35    0.05
  -8  -4   4    0.94    0.07
  -8  -4   4    0.87    0.06
  -8  -4   4    1.09    0.07
  -8  -4   4    0.89    0.06
   8  -4  -4    1.01    0.06
   8  -4  -4    0.97    0.07
   8  -4  -4    1.01    0.06
  -8  -4   4    0.93    0.06
   8   4  -4    0.93    0.07
   8   4  -4    0.96    0.07
   8   4  -4    1.05    0.07
  -8   4   4    1.01    0.06
  -8   4   4    1.00    0.06
   8   4  -4    0.97    0.07
  -6  -4   4    0.60    0.05
   6  -4  -4    0.63    0.05
  -6  -4   4    0.66    0.05
  -6  -4   4    0.71    0.05
   6  -4  -4    0.64    0.05
   6  -4  -4    0.60    0.05
  -6  -4   4    0.64    0.05
   6   4  -4    0.56    0.05
  -6   4   4    0.66    0.05
   4  -4  -4    5.57    0.11
  -4  -4   4    5.78    0.12
  -4  -4   4    5.57    0.12
  -4  -4   4    5.62    0.12
  -4  -4   4    5.55    0.12
   4  -4  -4    5.71    0.12
   4   4  -4    5.62    0.13
  -4   4   4    5.57    0.12
   4   4  -4    5.50    0.12
  -2  -4   4    2.62    0.07
  -2  -4   4    2.78    0.07
  -2  -4   4    2.68    0.07
   2   4  -4    2.65    0.07
   0  -4   4    2.69    0.07
   0  -4   4    2.72    0.07
   2  -4   4   15.03    0.24
   2  -4   4   15.53    0.25
   2  -4   4   15.47    0.24
  -4  -4  -4    0.01    0.02
  -4  -4  -4    0.04    0.02
   4  -4   4   -0.01    0.02
   4  -4   4    0.02    0.02
   4   4   4    0.01    0.02
   4   4   4    0.02    0.02
  -4   4  -4   -0.01    0.02
   6  -4   4    4.34    0.11
  -6  -4  -4    4.19    0.10
  -6  -4  -4    4.33    0.11
  -6  -4  -4    4.48    0.11
   6  -4   4    4.36    0.11
   6  -4   4    4.44    0.12
   6   4   4    4.43    0.12
  -6   4  -4    4.31    0.12
   6   4   4    4.38    0.11
   8  -4   4    0.84    0.06
  -8  -4  -4    0.65    0.05
   8  -4   4    0.82    0.06
  -8  -4  -4    0.80    0.06
  -8  -4  -4    0.73    0.06
   8  -4   4    0.73    0.06
   8   4   4    0.80    0.06
   8   4   4    0.70    0.06
   8   4   4    0.78    0.06
  -8   4  -4    0.89    0.06
 -10  -4  -4    0.89    0.07
  10  -4   4    0.85    0.07
 -10  -4  -4    0.97    0.07
 -10  -4  -4    0.84    0.07
  10  -4   4    0.93    0.07
 -10  -4  -4    0.91    0.06
 -10   4  -4    0.75    0.06
  10   4   4    0.84    0.06
  10   4   4    0.80    0.06
  10   4   4    0.83    0.06
 -10   4  -4    0.86    0.07
  10   4   4    0.87    0.07
  10   4   4    1.05    0.08
  12  -4   4    0.32    0.05
 -12  -4  -4    0.49    0.06
 -12  -4  -4    0.42    0.06
  12  -4   4    0.35    0.06
 -12  -4  -4    0.41    0.06
  12  -4   4    0.29    0.05
  12   4   4    0.29    0.05
 -12   4  -4    0.34    0.05
  12   4   4    0.38    0.06
  12   4   4    0.47    0.06
  12   4   4    0.37    0.06
  12   4   4    0.46    0.06
 -12   4  -4    0.40    0.06
 -14  -4  -4    0.04    0.04
 -14  -4  -4    0.13    0.05
  14  -4   4    0.16    0.05
 -14  -4  -4    0.03    0.04
  14  -4   4    0.10    0.05
 -14   4  -4    0.16    0.05
 -14   4  -4    0.08    0.05
  14   4   4    0.08    0.05
  14   4   4    0.04    0.04
  14   4   4    0.08    0.05
  14   4   4    0.03    0.05
 -15  -5   4    3.13    0.15
  15  -5  -4    3.03    0.15
 -15  -5   4    3.12    0.15
  15  -5  -4    3.10    0.14
 -15  -5   4    3.12    0.15
  15   5  -4    3.14    0.15
 -15   5   4    3.10    0.15
  15   5  -4    2.99    0.15
  15   5  -4    3.01    0.14
 -15   5   4    3.23    0.14
  15   5  -4    3.19    0.15
 -13  -5   4    1.86    0.11
 -13  -5   4    1.80    0.11
 -13  -5   4    1.70    0.11
 -13  -5   4    1.81    0.11
  13  -5  -4    1.67    0.10
  13  -5  -4    1.71    0.11
  13   5  -4    1.79    0.11
  13   5  -4    1.64    0.11
 -13   5   4    1.62    0.10
  13   5  -4    1.76    0.11
  13   5  -4    1.73    0.11
 -13   5   4    1.95    0.11
  11  -5  -4    0.80    0.07
 -11  -5   4    0.67    0.07
  11  -5  -4    0.78    0.07
 -11  -5   4    0.69    0.07
  11  -5  -4    0.63    0.06
 -11  -5   4    0.77    0.07
 -11  -5   4    0.60    0.07
 -11  -5   4    0.93    0.08
 -11   5   4    0.73    0.07
  11   5  -4    0.94    0.08
  11   5  -4    0.70    0.07
  11   5  -4    0.73    0.07
  11   5  -4    0.63    0.07
 -11   5   4    0.76    0.07
   9  -5  -4    1.20    0.08
  -9  -5   4    1.13    0.08
  -9  -5   4    1.21    0.08
   9  -5  -4    1.25    0.07
  -9  -5   4    1.42    0.08
  -9  -5   4    1.21    0.08
   9  -5  -4    1.41    0.08
  -9  -5   4    1.29    0.08
  -9   5   4    1.25    0.07
   9   5  -4    1.17    0.08
   9   5  -4    1.19    0.08
  -9   5   4    1.34    0.08
   9   5  -4    1.32    0.08
   9   5  -4    1.31    0.08
  -7  -5   4    0.60    0.05
   7  -5  -4    0.75    0.06
  -7  -5   4    0.70    0.06
   7  -5  -4    0.76    0.06
  -7  -5   4    0.78    0.06
  -7  -5   4    0.72    0.06
   7  -5  -4    0.74    0.06
  -7   5   4    0.66    0.05
   7   5  -4    0.74    0.06
   7   5  -4    0.63    0.05
  -5  -5   4    3.87    0.11
  -5  -5   4    3.82    0.11
   5  -5  -4    3.83    0.10
   5  -5  -4    3.96    0.11
  -5  -5   4    3.76    0.10
  -5  -5   4    3.89    0.11
   5  -5  -4    3.93    0.10
   5   5  -4    3.89    0.11
  -5   5   4    3.84    0.11
   3  -5  -4    2.89    0.08
  -3  -5   4    3.05    0.09
   3  -5  -4    3.00    0.08
   3  -5  -4    2.95    0.08
  -3  -5   4    3.15    0.09
  -3  -5   4    2.99    0.08
  -3  -5   4    3.09    0.08
   3   5  -4    2.95    0.09
   3   5  -4    2.83    0.08
  -1  -5   4    0.54    0.04
  -1  -5   4    0.48    0.04
  -1  -5   4    0.47    0.04
  -1  -5   4    0.50    0.04
   1  -5  -4    0.50    0.03
   1  -5  -4    0.53    0.04
   1   5  -4    0.56    0.04
  -1  -5  -4    4.08    0.09
  -1  -5  -4    4.09    0.09
   1  -5   4    3.97    0.10
   1  -5   4    3.92    0.10
   1  -5   4    3.96    0.09
   3  -5   4   17.96    0.29
   3  -5   4   18.19    0.30
  -3  -5  -4   17.87    0.28
  -3  -5  -4   18.17    0.29
  -3  -5  -4   18.05    0.29
   3  -5   4   18.03    0.29
   3   5   4   18.12    0.29
   3   5   4   17.48    0.29
  -5  -5  -4    0.02    0.02
  -5  -5  -4    0.06    0.03
   5  -5   4   -0.02    0.03
  -5  -5  -4    0.01    0.02
   5  -5   4    0.03    0.03
   5  -5   4    0.01    0.02
  -5  -5  -4    0.01    0.02
   5   5   4    0.01    0.02
  -5   5  -4   -0.02    0.02
   5   5   4    0.00    0.02
  -7  -5  -4   14.87    0.26
   7  -5   4   15.16    0.28
  -7  -5  -4   15.14    0.27
   7  -5   4   14.90    0.27
  -7  -5  -4   15.13    0.28
   7  -5   4   15.13    0.27
  -7   5  -4   14.51    0.26
  -7   5  -4   14.97    0.26
   7   5   4   15.03    0.28
   9  -5   4    1.06    0.07
  -9  -5  -4    0.96    0.07
   9  -5   4    0.95    0.07
  -9  -5  -4    0.94    0.07
  -9  -5  -4    1.04    0.07
   9  -5   4    0.93    0.07
  -9  -5  -4    1.01    0.06
   9   5   4    0.99    0.07
   9   5   4    1.00    0.07
   9   5   4    0.99    0.07
  -9   5  -4    0.95    0.07
   9   5   4    0.87    0.07
  -9   5  -4    0.97    0.07
  11  -5   4    4.60    0.15
  11  -5   4    4.63    0.14
  11  -5   4    4.61    0.15
 -11  -5  -4    4.42    0.14
 -11  -5  -4    4.50    0.14
 -11  -5  -4    4.53    0.14
 -11  -5  -4    4.75    0.14
 -11   5  -4    4.86    0.14
  11   5   4    4.47    0.14
 -11   5  -4    4.52    0.14
  11   5   4    4.51    0.14
  11   5   4    4.51    0.14
  11   5   4    4.33    0.15
  11   5   4    4.31    0.14
  13  -5   4    0.62    0.07
 -13  -5  -4    0.63    0.07
  13  -5   4    0.53    0.07
 -13  -5  -4    0.64    0.07
 -13  -5  -4    0.60    0.07
 -13   5  -4    0.54    0.07
 -13   5  -4    0.45    0.06
  13   5   4    0.52    0.07
  13   5   4    0.62    0.07
  13   5   4    0.59    0.07
  13   5   4    0.46    0.06
  15  -5   4    1.61    0.12
 -15  -5  -4    1.77    0.12
 -15  -5  -4    1.64    0.11
  15  -5   4    1.82    0.12
  15   5   4    1.64    0.12
 -15   5  -4    1.81    0.12
  15   5   4    1.71    0.11
 -15   5  -4    1.60    0.12
  15   5   4    1.84    0.12
  15   5   4    1.87    0.12
  14  -6  -4    9.69    0.25
  14  -6  -4    9.41    0.24
 -14  -6   4    9.73    0.25
 -14  -6   4    9.86    0.25
 -14  -6   4    9.45    0.25
 -14  -6   4    9.92    0.25
  14   6  -4   10.00    0.26
 -14   6   4    9.61    0.24
  14   6  -4    9.51    0.25
  14   6  -4    9.41    0.25
  14   6  -4    9.18    0.25
 -14   6   4    9.60    0.25
 -12  -6   4    0.63    0.08
  12  -6  -4    0.72    0.08
  12  -6  -4    0.72    0.07
 -12  -6   4    0.75    0.08
 -12   6   4    0.63    0.07
  12   6  -4    0.67    0.08
  12   6  -4    0.63    0.08
 -12   6   4    0.77    0.08
  12   6  -4    0.59    0.08
  10  -6  -4    7.37    0.20
  10  -6  -4    7.78    0.19
  10  -6  -4    7.57    0.19
 -10  -6   4    7.47    0.19
 -10  -6   4    7.61    0.20
 -10  -6   4    7.56    0.19
  10   6  -4    7.56    0.19
 -10   6   4    7.79    0.19
  10   6  -4    7.87    0.19
  10   6  -4    7.82    0.20
  10   6  -4    7.57    0.19
 -10   6   4    7.52    0.18
   8  -6  -4    4.89    0.14
  -8  -6   4    4.91    0.14
   8  -6  -4    4.83    0.14
  -8  -6   4    4.77    0.14
  -8  -6   4    4.93    0.15
   8  -6  -4    5.00    0.13
  -8   6   4    4.89    0.13
   8   6  -4    4.86    0.14
  -8   6   4    5.00    0.13
   8   6  -4    4.80    0.14
  -6  -6   4    8.77    0.19
   6  -6  -4    8.72    0.19
  -6  -6   4    8.58    0.18
  -6  -6   4    8.34    0.18
  -6  -6   4    8.61    0.19
   6  -6  -4    8.37    0.18
   6  -6  -4    8.32    0.17
   6   6  -4    8.37    0.18
   6   6  -4    8.21    0.18
   4  -6  -4   -0.04    0.02
  -4  -6   4   -0.02    0.02
  -4  -6   4   -0.06    0.02
  -4  -6   4   -0.06    0.02
   4  -6  -4   -0.01    0.02
  -4  -6   4   -0.08    0.02
   4  -6  -4   -0.01    0.02
   4   6  -4   -0.07    0.02
   4   6  -4    0.01    0.02
   4   6  -4   -0.03    0.03
  -2  -6   4    0.03    0.02
  -2  -6   4    0.05    0.02
   2  -6  -4    0.08    0.02
   2  -6  -4    0.08    0.02
   2  -6  -4    0.08    0.02
   2  -6  -4    0.04    0.02
  -2  -6   4    0.07    0.02
  -2  -6   4    0.04    0.02
   2   6  -4    0.08    0.02
   0  -6   4    0.16    0.03
   0  -6   4    0.19    0.03
   0  -6  -4    0.18    0.03
   0  -6   4    0.12    0.03
   0  -6   4    0.14    0.03
   0  -6  -4    0.19    0.03
   0  -6  -4    0.17    0.03
  -2  -6  -4    3.83    0.10
  -2  -6  -4    3.71    0.09
  -2  -6  -4    3.83    0.10
   2  -6   4    3.77    0.10
  -2  -6  -4    3.77    0.10
   2  -6   4    3.67    0.10
   2  -6   4    3.61    0.10
   2  -6   4    3.68    0.10
   2   6   4    3.85    0.10
   4  -6   4   18.75    0.32
  -4  -6  -4   18.96    0.31
  -4  -6  -4   19.06    0.32
  -4  -6  -4   18.88    0.31
   4  -6   4   19.13    0.31
   4  -6   4   19.20    0.32
  -4  -6  -4   19.31    0.32
   4  -6   4   19.32    0.32
   4   6   4   18.56    0.32
   4   6   4   19.18    0.32
   6  -6   4    4.15    0.12
  -6  -6  -4    4.03    0.11
  -6  -6  -4    4.04    0.12
   6  -6   4    4.17    0.12
  -6  -6  -4    4.22    0.11
   6  -6   4    4.05    0.11
  -6  -6  -4    4.19    0.12
  -6   6  -4    3.92    0.11
   6   6   4    4.11    0.12
   8  -6   4    0.44    0.05
  -8  -6  -4    0.56    0.05
  -8  -6  -4    0.47    0.05
  -8  -6  -4    0.47    0.05
   8  -6   4    0.45    0.05
   8  -6   4    0.38    0.05
  -8   6  -4    0.47    0.05
  -8   6  -4    0.48    0.05
   8   6   4    0.47    0.05
 -10  -6  -4    0.95    0.07
  10  -6   4    0.73    0.07
 -10  -6  -4    0.92    0.07
  10  -6   4    0.81    0.07
 -10  -6  -4    0.70    0.07
  10  -6   4    0.70    0.07
  10   6   4    0.74    0.07
  10   6   4    0.90    0.08
 -10   6  -4    0.79    0.07
 -10   6  -4    0.82    0.07
  10   6   4    0.82    0.07
  10   6   4    1.01    0.08
  12  -6   4    0.46    0.10
  12  -6   4    0.52    0.07
 -12  -6  -4    0.54    0.07
 -12  -6  -4    0.70    0.08
  12  -6   4    0.59    0.07
  12   6   4    0.58    0.07
 -12   6  -4    0.56    0.07
  12   6   4    0.60    0.07
  12   6   4    0.46    0.06
 -12   6  -4    0.60    0.07
  12   6   4    0.47    0.07
  12   6   4    0.72    0.07
 -14  -6  -4   -0.05    0.05
  14  -6   4    0.02    0.05
 -14  -6  -4    0.02    0.05
 -14  -6  -4    0.03    0.05
  14  -6   4    0.04    0.05
  14   6   4    0.00    0.05
  14   6   4    0.06    0.05
 -14   6  -4    0.06    0.05
  14   6   4   -0.14    0.04
 -14   6  -4   -0.01    0.05
  14   6   4   -0.04    0.04
  13  -7  -4    0.08    0.06
  13  -7  -4    0.10    0.06
 -13  -7   4    0.14    0.05
 -13  -7   4    0.22    0.05
 -13   7   4    0.08    0.05
  13   7  -4    0.11    0.05
 -13   7   4    0.02    0.05
  13   7  -4    0.05    0.06
  13   7  -4    0.17    0.05
  11  -7  -4   10.74    0.24
  11  -7  -4   10.98    0.26
 -11  -7   4   10.51    0.32
 -11  -7   4   10.59    0.25
 -11  -7   4   10.78    0.26
  11  -7  -4   11.01    0.25
  11   7  -4   11.37    0.25
  11   7  -4   10.67    0.33
  11   7  -4   11.01    0.25
  11   7  -4   10.64    0.25
 -11   7   4   11.12    0.25
 -11   7   4   10.54    0.24
  -9  -7   4    5.48    0.17
  -9  -7   4    5.59    0.17
   9  -7  -4    5.79    0.17
   9  -7  -4    5.87    0.16
   9  -7  -4    5.82    0.16
  -9  -7   4    5.63    0.16
  -9   7   4    6.04    0.16
   9   7  -4    5.59    0.17
   9   7  -4    5.85    0.17
  -9   7   4    5.71    0.16
   7  -7  -4    4.50    0.13
  -7  -7   4    4.43    0.14
  -7  -7   4    4.62    0.14
   7  -7  -4    4.77    0.14
   7  -7  -4    4.67    0.13
  -7  -7   4    4.59    0.14
   7   7  -4    4.62    0.13
  -7   7   4    4.57    0.13
   7   7  -4    4.55    0.13
  -7   7   4    4.65    0.13
   5  -7  -4    7.29    0.16
   5  -7  -4    7.10    0.16
  -5  -7   4    7.35    0.17
  -5  -7   4    7.51    0.17
  -5  -7   4    7.22    0.17
   5  -7  -4    7.30    0.17
  -5  -7   4    7.43    0.18
   5   7  -4    6.97    0.16
   5   7  -4    7.12    0.17
  -3  -7   4   41.81    0.63
   3  -7  -4   42.99    0.63
   3  -7  -4   42.54    0.62
  -3  -7   4   42.54    0.64
   3  -7  -4   42.38    0.63
  -3  -7   4   43.16    0.64
   3  -7  -4   43.23    0.64
  -3  -7   4   42.96    0.63
   3   7  -4   42.07    0.63
   3   7  -4   42.10    0.63
  -1  -7   4   66.65    0.94
  -1  -7   4   65.33    0.93
   1  -7  -4   64.80    0.93
  -1  -7   4   65.20    0.93
   1  -7  -4   65.61    0.93
  -1  -7   4   66.21    0.94
   1  -7  -4   67.06    0.93
   1  -7  -4   65.64    0.92
  -1  -7   4   66.09    0.93
   1   7  -4   65.15    0.93
   1   7  -4   64.14    0.93
  -1  -7  -4    6.05    0.13
   1  -7   4    6.08    0.14
  -1  -7  -4    5.81    0.14
  -1  -7  -4    5.92    0.13
  -1  -7  -4    5.77    0.14
   1  -7   4    5.84    0.13
   1  -7   4    5.75    0.14
   1  -7   4    5.97    0.14
  -1  -7  -4    5.72    0.13
   3  -7   4    0.83    0.06
  -3  -7  -4    0.84    0.05
   3  -7   4    0.80    0.05
   3  -7   4    0.86    0.06
  -3  -7  -4    0.81    0.05
  -3  -7  -4    0.74    0.05
   3  -7   4    0.83    0.06
  -3  -7  -4    0.81    0.06
  -3   7  -4    0.78    0.06
   5  -7   4    8.90    0.19
  -5  -7  -4    9.15    0.19
  -5  -7  -4    9.19    0.19
  -5  -7  -4    8.98    0.19
   5  -7   4    9.23    0.19
   5  -7   4    8.84    0.19
  -5  -7  -4    8.97    0.18
   5  -7   4    9.26    0.20
   5   7   4    8.96    0.20
  -5   7  -4    8.71    0.18
  -5   7  -4    8.84    0.19
  -7  -7  -4    0.13    0.04
  -7  -7  -4    0.13    0.03
  -7  -7  -4    0.13    0.03
   7  -7   4    0.13    0.04
   7  -7   4    0.15    0.04
   7  -7   4    0.11    0.04
  -7   7  -4    0.13    0.04
   7   7   4    0.12    0.03
   7   7   4    0.19    0.04
  -7   7  -4    0.09    0.03
   9  -7   4    0.36    0.05
  -9  -7  -4    0.37    0.05
   9  -7   4    0.38    0.05
  -9  -7  -4    0.35    0.05
  -9  -7  -4    0.34    0.05
   9  -7   4    0.43    0.06
  -9   7  -4    0.38    0.06
  -9   7  -4    0.35    0.05
   9   7   4    0.39    0.05
   9   7   4    0.33    0.05
 -11  -7  -4    0.13    0.04
  11  -7   4    0.25    0.05
 -11  -7  -4    0.21    0.05
  11  -7   4    0.20    0.05
  11  -7   4    0.18    0.05
 -11  -7  -4    0.10    0.04
 -11   7  -4    0.21    0.05
  11   7   4    0.07    0.04
  11   7   4    0.18    0.05
 -11   7  -4    0.17    0.05
  11   7   4    0.32    0.06
  11   7   4    0.25    0.06
 -13  -7  -4    0.75    0.08
  13  -7   4    0.85    0.08
  13  -7   4    0.71    0.08
 -13  -7  -4    0.72    0.08
 -13   7  -4    0.73    0.08
  13   7   4    0.88    0.08
  13   7   4    0.86    0.08
  13   7   4    1.01    0.09
  13   7   4    0.74    0.08
 -13   7  -4    0.85    0.08
  12  -8  -4    0.29    0.06
 -12  -8   4    0.38    0.06
 -12  -8   4    0.41    0.06
  12  -8  -4    0.39    0.07
  12   8  -4    0.29    0.07
 -12   8   4    0.31    0.06
  12   8  -4    0.38    0.07
  12   8  -4    0.44    0.07
 -12   8   4    0.31    0.06
 -10  -8   4   11.20    0.26
  10  -8  -4   10.91    0.26
  10  -8  -4   10.97    0.25
 -10  -8   4   11.06    0.27
  10  -8  -4   11.06    0.25
 -10  -8   4   11.19    0.25
  10   8  -4   11.39    0.25
  10   8  -4   11.16    0.25
 -10   8   4   10.84    0.24
 -10   8   4   11.33    0.25
  -8  -8   4    3.19    0.12
   8  -8  -4    3.35    0.12
   8  -8  -4    3.38    0.13
  -8  -8   4    2.95    0.13
  -8  -8   4    3.10    0.13
   8  -8  -4    3.39    0.12
   8   8  -4    3.28    0.12
   8   8  -4    3.31    0.13
  -8   8   4    3.55    0.12
  -8   8   4    3.55    0.12
  -6  -8   4   20.12    0.37
   6  -8  -4   20.26    0.35
  -6  -8   4   20.05    0.36
   6  -8  -4   20.34    0.36
  -6  -8   4   19.87    0.35
   6  -8  -4   20.04    0.35
  -6   8   4   19.72    0.35
  -6   8   4   19.45    0.34
   6   8  -4   19.78    0.35
   6   8  -4   19.76    0.35
   4  -8  -4    0.03    0.02
   4  -8  -4    0.11    0.03
  -4  -8   4    0.00    0.03
  -4  -8   4    0.04    0.03
   4  -8  -4    0.02    0.03
   4  -8  -4    0.00    0.03
  -4  -8   4    0.04    0.03
   4   8  -4    0.05    0.03
  -4   8   4    0.04    0.03
  -4   8   4    0.07    0.03
   4   8  -4    0.04    0.03
  -2  -8   4   25.64    0.41
   2  -8  -4   25.74    0.42
  -2  -8   4   25.67    0.42
   2  -8  -4   25.14    0.41
   2  -8  -4   25.26    0.42
  -2  -8   4   25.45    0.42
  -2  -8   4   26.08    0.43
   2  -8  -4   25.57    0.41
  -2  -8   4   25.63    0.42
   2   8  -4   25.32    0.41
   2   8  -4   25.78    0.41
   0  -8   4    4.25    0.12
   0  -8   4    4.20    0.13
   0  -8  -4    4.20    0.12
   0  -8  -4    4.19    0.12
   0  -8   4    4.18    0.12
   0  -8  -4    4.21    0.12
   0  -8  -4    4.11    0.11
   0  -8   4    4.51    0.12
   0  -8   4    4.29    0.13
   0   8  -4    4.62    0.12
   0   8  -4    4.49    0.12
   2  -8   4   15.36    0.29
  -2  -8  -4   15.64    0.27
   2  -8   4   15.54    0.28
  -2  -8  -4   15.34    0.28
  -2  -8  -4   15.37    0.27
   2  -8   4   15.47    0.28
  -2  -8  -4   15.37    0.28
  -2  -8  -4   15.27    0.27
   2  -8   4   15.03    0.28
  -2   8  -4   15.04    0.27
  -2   8  -4   15.39    0.28
  -4  -8  -4    3.74    0.12
   4  -8   4    3.94    0.12
  -4  -8  -4    3.94    0.12
   4  -8   4    3.87    0.11
  -4  -8  -4    3.84    0.11
  -4  -8  -4    3.81    0.12
   4  -8   4    3.89    0.12
  -4   8  -4    3.63    0.11
  -4   8  -4    3.74    0.12
   6  -8   4    0.40    0.05
  -6  -8  -4    0.43    0.05
   6  -8   4    0.43    0.05
  -6  -8  -4    0.35    0.05
  -6  -8  -4    0.47    0.05
   6  -8   4    0.38    0.05
  -6   8  -4    0.54    0.05
   6   8   4    0.48    0.05
  -6   8  -4    0.39    0.05
   6   8   4    0.43    0.05
   8  -8   4   -0.01    0.03
  -8  -8  -4   -0.01    0.03
  -8  -8  -4   -0.04    0.03
   8  -8   4    0.02    0.04
  -8  -8  -4   -0.02    0.03
   8  -8   4   -0.04    0.03
  -8   8  -4    0.00    0.03
   8   8   4   -0.05    0.03
   8   8   4   -0.04    0.03
  -8   8  -4    0.03    0.03
 -10  -8  -4    4.84    0.15
  10  -8   4    5.25    0.17
  10  -8   4    5.15    0.17
 -10  -8  -4    5.34    0.16
  10  -8   4    5.41    0.16
 -10  -8  -4    5.29    0.17
  10   8   4    5.32    0.16
 -10   8  -4    5.21    0.16
 -10   8  -4    5.23    0.16
  10   8   4    4.99    0.15
 -12  -8  -4    0.69    0.08
  12  -8   4    0.80    0.08
  12  -8   4    0.55    0.07
 -12  -8  -4    0.53    0.07
  12   8   4    0.69    0.08
 -12   8  -4    0.54    0.07
  12   8   4    0.57    0.07
 -12   8  -4    0.82    0.08
  12   8   4    0.74    0.08
 -11  -9   4    1.79    0.11
 -11  -9   4    1.77    0.11
  11  -9  -4    1.70    0.11
  11  -9  -4    1.81    0.11
  11   9  -4    1.79    0.11
  11   9  -4    1.84    0.11
 -11   9   4    1.77    0.11
 -11   9   4    1.63    0.10
   9  -9  -4    1.01    0.08
  -9  -9   4    1.13    0.09
   9  -9  -4    0.89    0.08
  -9  -9   4    1.20    0.10
  -9  -9   4    1.15    0.09
   9  -9  -4    0.97    0.09
  -9   9   4    1.12    0.09
   9   9  -4    1.25    0.09
   9   9  -4    1.14    0.09
  -9   9   4    1.04    0.08
   7  -9  -4   29.84    0.49
  -7  -9   4   29.94    0.52
   7  -9  -4   29.81    0.50
   7  -9  -4   30.77    0.51
  -7  -9   4   29.62    0.50
  -7  -9   4   29.98    0.50
   7   9  -4   30.06    0.50
   7   9  -4   30.03    0.50
  -7   9   4   29.47    0.49
  -7   9   4   29.86    0.49
  -5  -9   4    6.11    0.17
  -5  -9   4    5.96    0.16
   5  -9  -4    6.25    0.17
   5  -9  -4    6.10    0.16
   5  -9  -4    6.14    0.16
  -5  -9   4    6.12    0.16
  -5   9   4    6.03    0.16
   5   9  -4    6.16    0.16
   5   9  -4    6.05    0.16
  -5   9   4    6.05    0.16
  -3  -9   4   10.31    0.23
   3  -9  -4   10.31    0.22
  -3  -9   4   10.61    0.22
   3  -9  -4   10.14    0.21
   3  -9  -4   10.63    0.21
  -3  -9   4   10.70    0.22
  -3   9   4   10.18    0.21
   3   9  -4   10.27    0.22
   3   9  -4   10.36    0.22
   1  -9  -4    0.00    0.02
   1  -9  -4   -0.02    0.02
   1  -9  -4   -0.01    0.03
  -1  -9   4    0.00    0.03
  -1  -9   4   -0.04    0.03
  -1  -9   4   -0.04    0.03
  -1  -9   4   -0.06    0.03
   1  -9  -4    0.01    0.03
   1   9  -4    0.06    0.03
  -1   9   4   -0.02    0.03
   1   9  -4   -0.03    0.03
  -1  -9  -4    8.59    0.18
   1  -9   4    8.32    0.19
  -1  -9  -4    8.35    0.18
  -1  -9  -4    8.34    0.19
  -1  -9  -4    8.37    0.19
   1  -9   4    8.46    0.19
  -1  -9  -4    8.44    0.18
   1  -9   4    8.22    0.20
  -1   9  -4    8.32    0.19
  -1   9  -4    8.30    0.19
   3  -9   4   12.93    0.26
  -3  -9  -4   13.22    0.25
  -3  -9  -4   12.89    0.26
  -3  -9  -4   12.97    0.25
   3  -9   4   13.25    0.27
   3  -9   4   12.89    0.25
  -3   9  -4   13.48    0.26
  -3   9  -4   12.95    0.25
   5  -9   4    0.20    0.04
  -5  -9  -4    0.19    0.04
  -5  -9  -4    0.15    0.04
  -5  -9  -4    0.21    0.04
   5  -9   4    0.15    0.04
   5  -9   4    0.22    0.04
  -5   9  -4    0.17    0.04
   5   9   4    0.14    0.04
   5   9   4    0.18    0.04
  -5   9  -4    0.28    0.05
   7  -9   4    8.10    0.20
   7  -9   4    8.19    0.20
  -7  -9  -4    7.79    0.19
   7  -9   4    7.73    0.20
  -7  -9  -4    7.99    0.20
  -7   9  -4    7.80    0.19
  -7   9  -4    7.82    0.19
   7   9   4    7.92    0.19
   7   9   4    7.76    0.19
  -9  -9  -4    0.56    0.06
   9  -9   4    0.51    0.07
  -9  -9  -4    0.50    0.06
   9  -9   4    0.52    0.07
   9  -9   4    0.60    0.07
  -9  -9  -4    0.39    0.06
   9   9   4    0.52    0.06
  -9   9  -4    0.57    0.06
  -9   9  -4    0.53    0.06
   9   9   4    0.59    0.06
  11  -9   4    0.55    0.07
  11  -9   4    0.46    0.07
 -11  -9  -4    0.46    0.07
 -11  -9  -4    0.50    0.07
 -11   9  -4    0.53    0.07
  11   9   4    0.58    0.07
 -11   9  -4    0.53    0.07
  11   9   4    0.48    0.07
  10 -10  -4    0.03    0.05
 -10 -10   4    0.11    0.05
  10 -10  -4    0.00    0.04
 -10 -10   4    0.02    0.04
 -10  10   4   -0.02    0.04
  10  10  -4    0.12    0.05
  10  10  -4    0.09    0.05
 -10  10   4    0.06    0.05
   8 -10  -4   -0.02    0.04
  -8 -10   4    0.09    0.04
   8 -10  -4    0.01    0.04
   8 -10  -4   -0.05    0.04
  -8 -10   4    0.02    0.04
  -8  10   4   -0.03    0.04
  -8  10   4    0.01    0.04
   8  10  -4    0.01    0.04
   8  10  -4    0.04    0.04
  -6 -10   4    0.04    0.04
  -6 -10   4    0.02    0.03
   6 -10  -4   -0.10    0.03
  -6 -10   4    0.05    0.04
   6 -10  -4   -0.11    0.03
   6 -10  -4   -0.14    0.03
  -6  10   4   -0.07    0.04
   6  10  -4    0.04    0.04
   6  10  -4    0.01    0.04
  -6  10   4   -0.14    0.04
   4 -10  -4    1.04    0.07
  -4 -10   4    1.30    0.08
   4 -10  -4    1.09    0.08
   4 -10  -4    1.20    0.08
  -4 -10   4    1.31    0.08
  -4 -10   4    1.13    0.08
   4  10  -4    1.34    0.08
  -4  10   4    1.12    0.08
   4  10  -4    1.19    0.08
  -4  10   4    1.05    0.08
   2 -10  -4    2.06    0.10
   2 -10  -4    2.06    0.09
  -2 -10   4    1.92    0.10
   2 -10  -4    2.07    0.09
  -2 -10   4    2.06    0.10
  -2 -10   4    2.09    0.10
  -2 -10   4    2.03    0.10
  -2  10   4    1.91    0.09
   2  10  -4    1.81    0.09
   2  10  -4    2.04    0.10
   0 -10   4    8.97    0.20
   0 -10  -4    9.15    0.20
   0 -10  -4    9.11    0.21
   0 -10  -4    8.91    0.20
   0 -10   4    9.00    0.22
   0 -10   4    8.68    0.20
   0 -10   4    8.78    0.21
   0 -10  -4    8.87    0.20
   0  10   4    8.90    0.20
   0  10   4    8.57    0.19
   0  10  -4    8.95    0.20
   0  10  -4    9.16    0.20
   2 -10   4   10.51    0.23
  -2 -10  -4   11.01    0.23
  -2 -10  -4   10.64    0.24
   2 -10   4   11.11    0.24
   2 -10   4   10.98    0.23
  -2 -10  -4   10.70    0.23
  -2 -10  -4   10.56    0.23
  -2  10  -4   11.04    0.23
   2  10   4   10.99    0.23
  -2  10  -4   10.69    0.23
  -4 -10  -4    0.78    0.07
   4 -10   4    0.72    0.06
   4 -10   4    1.01    0.08
   4 -10   4    1.09    0.08
  -4 -10  -4    0.98    0.08
  -4 -10  -4    0.79    0.07
   4  10   4    0.92    0.07
  -4  10  -4    0.90    0.07
  -4  10  -4    0.83    0.07
  -6 -10  -4   16.71    0.33
  -6 -10  -4   17.61    0.33
   6 -10   4   16.99    0.35
   6 -10   4   17.41    0.33
  -6 -10  -4   17.41    0.34
   6 -10   4   17.33    0.34
  -6  10  -4   17.42    0.33
   6  10   4   17.26    0.33
   6  10   4   17.77    0.33
  -6  10  -4   17.29    0.33
   8 -10   4    0.02    0.04
  -8 -10  -4    0.00    0.03
   8 -10   4   -0.08    0.06
  -8 -10  -4    0.01    0.03
  -8 -10  -4    0.02    0.04
   8 -10   4   -0.03    0.04
   8  10   4    0.03    0.04
   8  10   4   -0.01    0.04
  -8  10  -4    0.08    0.04
  -8  10  -4   -0.04    0.04
 -10 -10  -4    1.52    0.10
  10 -10   4    1.53    0.10
 -10 -10  -4    1.65    0.10
  10 -10   4    1.29    0.10
 -10  10  -4    1.29    0.10
  10  10   4    1.27    0.10
  10  10   4    1.57    0.10
 -10  10  -4    1.47    0.10
   9 -11  -4   -0.06    0.04
   9 -11  -4    0.00    0.04
  -9 -11   4    0.04    0.04
  -9 -11   4   -0.06    0.04
   9  11  -4   -0.02    0.04
  -9  11   4   -0.02    0.04
   9  11  -4   -0.05    0.04
  -9  11   4   -0.01    0.04
   7 -11  -4    0.85    0.08
  -7 -11   4    0.91    0.08
  -7 -11   4    0.90    0.08
  -7  11   4    0.72    0.07
   7  11  -4    0.89    0.08
   7  11  -4    0.90    0.08
  -7  11   4    0.93    0.08
  -5 -11   4    0.17    0.05
   5 -11  -4    0.11    0.04
  -5 -11   4    0.25    0.05
   5 -11  -4    0.08    0.04
   5 -11  -4    0.12    0.04
  -5 -11   4    0.13    0.04
   5  11  -4    0.14    0.04
   5  11  -4    0.12    0.04
  -5  11   4    0.16    0.04
  -5  11   4    0.13    0.04
  -3 -11   4    0.02    0.04
   3 -11  -4    0.02    0.03
   3 -11  -4   -0.03    0.03
   3 -11  -4    0.02    0.04
  -3 -11   4    0.00    0.03
  -3 -11   4    0.00    0.03
  -3  11   4   -0.05    0.03
   3  11  -4    0.01    0.04
  -3  11   4   -0.03    0.03
   3  11  -4    0.02    0.04
  -1 -11   4    1.26    0.08
  -1 -11   4    1.19    0.09
  -1 -11   4    1.46    0.09
  -1 -11   4    1.27    0.09
   1 -11  -4    1.28    0.08
   1 -11  -4    1.32    0.08
   1 -11  -4    1.30    0.08
  -1  11   4    1.35    0.08
   1  11  -4    1.42    0.09
  -1  11   4    1.37    0.08
   1  11  -4    1.28    0.09
   1 -11   4    3.46    0.13
  -1 -11  -4    3.47    0.12
  -1 -11  -4    3.45    0.12
   1 -11   4    3.22    0.12
  -1 -11  -4    3.48    0.13
   1 -11   4    3.64    0.13
  -1 -11  -4    3.50    0.12
  -1  11  -4    3.24    0.12
  -1  11  -4    3.25    0.12
   1  11   4    3.39    0.12
   1  11   4    3.34    0.12
  -3 -11  -4    0.79    0.07
   3 -11   4    0.78    0.07
   3 -11   4    0.76    0.07
  -3 -11  -4    0.89    0.07
   3 -11   4    0.78    0.07
  -3 -11  -4    0.85    0.07
   3  11   4    0.93    0.07
   3  11   4    0.90    0.07
  -3  11  -4    0.85    0.07
  -3  11  -4    0.74    0.07
   5 -11   4    1.19    0.09
  -5 -11  -4    1.34    0.09
   5 -11   4    1.16    0.09
   5 -11   4    1.34    0.09
  -5 -11  -4    1.24    0.09
  -5 -11  -4    1.27    0.08
   5  11   4    1.40    0.09
  -5  11  -4    1.23    0.09
   5  11   4    1.46    0.09
  -5  11  -4    1.20    0.09
  -7 -11  -4    0.42    0.06
  -7 -11  -4    0.45    0.07
   7 -11   4    0.55    0.07
  -7 -11  -4    0.56    0.07
   7 -11   4    0.47    0.07
   7  11   4    0.37    0.06
  -7  11  -4    0.47    0.06
   7  11   4    0.51    0.06
  -7  11  -4    0.42    0.06
   9 -11   4    0.58    0.07
  -9 -11  -4    0.58    0.07
  -9 -11  -4    0.45    0.06
   9 -11   4    0.51    0.07
  -9  11  -4    0.40    0.07
   9  11   4    0.50    0.07
  -9  11  -4    0.40    0.06
   9  11   4    0.48    0.07
   8 -12  -4    1.13    0.10
  -8 -12   4    1.24    0.10
   8 -12  -4    1.10    0.09
  -8 -12   4    1.14    0.10
  -8  12   4    1.12    0.09
   8  12  -4    0.94    0.09
   8  12  -4    1.01    0.09
  -8  12   4    1.07    0.09
   6 -12  -4    0.03    0.04
  -6 -12   4   -0.02    0.04
  -6 -12   4   -0.01    0.04
   6 -12  -4    0.02    0.04
   6  12  -4    0.06    0.04
  -6  12   4    0.07    0.04
  -6  12   4    0.02    0.04
   6  12  -4    0.06    0.05
  -4 -12   4    0.73    0.07
  -4 -12   4    0.70    0.07
   4 -12  -4    0.74    0.08
   4 -12  -4    0.61    0.07
   4 -12  -4    0.65    0.07
  -4  12   4    0.72    0.07
   4  12  -4    0.70    0.07
  -4  12   4    0.72    0.07
   4  12  -4    0.70    0.07
  -2 -12   4    0.57    0.07
   2 -12  -4    0.82    0.08
  -2 -12   4    0.51    0.06
  -2 -12   4    0.46    0.06
   2 -12  -4    0.73    0.07
   2 -12  -4    0.65    0.07
  -2 -12   4    0.49    0.07
  -2  12   4    0.63    0.07
  -2  12   4    0.62    0.06
   2  12  -4    0.54    0.06
   2  12  -4    0.50    0.06
   0 -12   4    0.14    0.05
   0 -12  -4    0.10    0.04
   0 -12   4    0.12    0.05
   0 -12   4    0.18    0.05
   0 -12  -4    0.17    0.05
   0 -12  -4    0.09    0.04
   0 -12   4    0.09    0.04
   0 -12  -4    0.14    0.04
   0  12   4    0.15    0.04
   0  12  -4    0.10    0.04
   0  12   4    0.09    0.04
   0  12  -4    0.13    0.05
   2 -12   4    4.11    0.15
  -2 -12  -4    4.01    0.14
   2 -12   4    4.02    0.15
  -2 -12  -4    4.23    0.15
  -2 -12  -4    4.26    0.14
   2 -12   4    4.47    0.15
  -2 -12  -4    3.88    0.14
  -2  12  -4    4.09    0.15
  -2  12  -4    4.20    0.15
   2  12   4    4.10    0.14
   2  12   4    3.93    0.14
  -4 -12  -4    0.93    0.08
  -4 -12  -4    1.06    0.08
   4 -12   4    1.10    0.09
   4 -12   4    1.24    0.09
   4  12   4    1.04    0.09
  -4  12  -4    1.18    0.09
   4  12   4    1.22    0.09
  -4  12  -4    1.08    0.09
   6 -12   4    1.02    0.09
  -6 -12  -4    1.15    0.09
   6 -12   4    1.27    0.10
  -6 -12  -4    1.18    0.09
   6  12   4    1.18    0.09
  -6  12  -4    1.07    0.09
  -6  12  -4    1.13    0.09
   6  12   4    1.17    0.09
   8 -12   4   -0.09    0.04
  -8 -12  -4    0.13    0.05
  -8 -12  -4    0.07    0.04
   8 -12   4    0.00    0.05
   8  12   4    0.02    0.04
  -8  12  -4    0.05    0.05
   8  12   4   -0.04    0.04
  -8  12  -4    0.12    0.05
   7 -13  -4    2.38    0.13
   7 -13  -4    2.65    0.13
  -7 -13   4    2.41    0.13
   7  13  -4    2.21    0.13
  -7  13   4    2.31    0.13
  -7  13   4    2.51    0.13
   7  13  -4    2.38    0.13
   5 -13  -4    0.08    0.05
   5 -13  -4    0.04    0.04
  -5 -13   4   -0.02    0.04
  -5 -13   4    0.09    0.05
  -5  13   4    0.02    0.04
   5  13  -4    0.05    0.04
   5  13  -4    0.03    0.04
  -5  13   4   -0.01    0.04
  -3 -13   4    3.47    0.14
   3 -13  -4    3.29    0.13
  -3 -13   4    3.21    0.14
   3 -13  -4    3.26    0.14
   3  13  -4    3.54    0.14
   3  13  -4    3.35    0.14
  -3  13   4    3.32    0.13
  -3  13   4    3.27    0.13
   1 -13  -4    0.32    0.06
   1 -13  -4    0.26    0.05
  -1 -13   4    0.19    0.05
  -1 -13   4    0.31    0.06
   1 -13  -4    0.25    0.05
  -1 -13   4    0.31    0.06
  -1  13   4    0.26    0.05
   1  13  -4    0.32    0.06
   1  13  -4    0.31    0.06
  -1  13   4    0.35    0.06
  -1 -13  -4    0.21    0.05
  -1 -13  -4    0.18    0.05
   1 -13   4    0.25    0.05
   1 -13   4    0.36    0.06
   1 -13   4    0.22    0.05
  -1 -13  -4    0.21    0.05
  -1  13  -4    0.24    0.05
  -1  13  -4    0.13    0.05
   1  13   4    0.21    0.05
   1  13   4    0.25    0.05
  -3 -13  -4    0.44    0.06
   3 -13   4    0.37    0.06
  -3 -13  -4    0.42    0.06
   3 -13   4    0.43    0.07
   3  13   4    0.41    0.06
   3  13   4    0.54    0.07
  -3  13  -4    0.35    0.06
  -3  13  -4    0.51    0.07
   5 -13   4    0.02    0.04
  -5 -13  -4    0.06    0.04
  -5 -13  -4    0.01    0.04
   5 -13   4   -0.01    0.04
   5  13   4   -0.02    0.04
  -5  13  -4   -0.02    0.04
  -5  13  -4    0.04    0.05
   5  13   4    0.02    0.04
  -7 -13  -4   -0.02    0.04
   7 -13   4    0.01    0.05
   7 -13   4    0.02    0.05
  -7 -13  -4    0.02    0.04
   7  13   4    0.00    0.05
  -7  13  -4    0.05    0.05
  -7  13  -4    0.06    0.05
   7  13   4   -0.05    0.04
  -4 -14   4    0.13    0.05
   4 -14  -4    0.12    0.05
   4 -14  -4    0.10    0.05
  -4  14   4    0.13    0.05
   4  14  -4    0.11    0.05
  -4  14   4    0.10    0.05
   4  14  -4    0.12    0.05
  -2 -14   4    0.01    0.05
  -2 -14   4    0.09    0.05
   2 -14  -4    0.09    0.05
  -2 -14   4    0.06    0.05
   2 -14  -4    0.06    0.05
   2  14  -4    0.13    0.05
   2  14  -4    0.05    0.05
  -2  14   4    0.11    0.05
  -2  14   4    0.05    0.05
   0 -14   4    0.32    0.06
   0 -14  -4    0.28    0.06
   0 -14  -4    0.37    0.07
   0 -14  -4    0.36    0.06
   0 -14   4    0.40    0.07
   0 -14   4    0.37    0.07
   0  14   4    0.43    0.07
   0  14   4    0.40    0.07
   0  14  -4    0.37    0.07
   0  14  -4    0.28    0.06
  -2 -14  -4    0.06    0.05
  -2 -14  -4   -0.01    0.04
   2 -14   4   -0.01    0.05
  -2 -14  -4    0.01    0.04
   2 -14   4    0.00    0.05
   2 -14   4    0.09    0.05
  -2  14  -4    0.00    0.05
   2  14   4    0.06    0.05
   2  14   4    0.09    0.05
  -2  14  -4   -0.01    0.04
   4 -14   4    2.34    0.13
  -4 -14  -4    2.62    0.13
  -4 -14  -4    2.28    0.12
   4 -14   4    2.41    0.13
   4  14   4    2.48    0.13
  -4  14  -4    2.74    0.14
  -4  14  -4    2.49    0.13
   4  14   4    2.48    0.13
  14   0  -5   -0.07    0.04
 -14   0   5   -0.03    0.04
  14   0  -5    0.00    0.05
 -14   0   5   -0.01    0.04
  12   0  -5   -0.03    0.04
 -12   0   5    0.01    0.04
  12   0  -5   -0.09    0.03
  12   0  -5   -0.03    0.04
  10   0  -5    0.01    0.03
  10   0  -5   -0.05    0.03
  10   0  -5   -0.04    0.03
  -8   0   5    0.00    0.03
   8   0  -5   -0.03    0.02
   8   0  -5    0.00    0.03
   8   0  -5    0.00    0.03
   6   0  -5    0.02    0.02
  -6   0   5   -0.02    0.02
   6   0  -5    0.00    0.02
   6   0  -5    0.02    0.02
   8   0   5    0.00    0.03
  10   0   5    0.02    0.04
 -15  -1   5    0.52    0.07
  15  -1  -5    0.45    0.08
 -15  -1   5    0.49    0.07
  15  -1  -5    0.39    0.07
 -15   1   5    0.44    0.07
 -15   1   5    0.45    0.07
  15   1  -5    0.54    0.08
  15   1  -5    0.45    0.08
  13  -1  -5    1.51    0.10
 -13  -1   5    1.65    0.10
 -13  -1   5    1.66    0.10
  13  -1  -5    1.51    0.10
  13  -1  -5    1.56    0.13
  13   1  -5    1.46    0.09
  13   1  -5    1.50    0.10
 -13   1   5    1.49    0.10
  13   1  -5    1.30    0.10
 -13   1   5    1.24    0.09
 -11  -1   5    1.96    0.10
  11  -1  -5    1.91    0.10
  11  -1  -5    2.01    0.09
 -11  -1   5    2.13    0.09
  11  -1  -5    1.99    0.10
  11   1  -5    2.14    0.09
  11   1  -5    2.19    0.10
  11   1  -5    1.95    0.10
  -9  -1   5    0.44    0.05
   9  -1  -5    0.44    0.05
   9  -1  -5    0.52    0.05
   9  -1  -5    0.43    0.05
   9   1  -5    0.39    0.05
   9   1  -5    0.38    0.05
   9   1  -5    0.47    0.05
   7  -1  -5    8.30    0.17
   7  -1  -5    8.82    0.20
   7  -1  -5    8.29    0.16
  -7  -1   5    8.38    0.18
   7   1  -5    8.22    0.16
   7   1  -5    8.45    0.17
  -7   1   5    8.36    0.18
   7   1  -5    8.28    0.18
   7   1  -5    8.40    0.18
   7   1  -5    8.20    0.17
   7  -1   5    1.02    0.07
   7  -1   5    1.00    0.05
   7   1   5    1.04    0.06
   9  -1   5    0.12    0.03
  11  -1   5    1.85    0.10
 -14  -2   5    1.28    0.10
  14  -2  -5    1.37    0.10
  14  -2  -5    1.36    0.10
 -14  -2   5    1.19    0.10
 -14  -2   5    1.29    0.10
 -14   2   5    1.24    0.10
  14   2  -5    1.26    0.10
  14   2  -5    1.41    0.10
 -14   2   5    1.20    0.10
 -12  -2   5    3.86    0.13
 -12  -2   5    4.02    0.14
  12  -2  -5    3.87    0.15
  12  -2  -5    3.86    0.14
  12  -2  -5    3.83    0.13
 -12  -2   5    4.23    0.14
 -12   2   5    3.70    0.13
 -12   2   5    3.66    0.13
  12   2  -5    3.85    0.14
  12   2  -5    3.89    0.14
  12   2  -5    3.68    0.13
 -10  -2   5    5.95    0.15
  10  -2  -5    6.06    0.15
  10  -2  -5    5.65    0.15
  10  -2  -5    5.75    0.16
  10   2  -5    5.76    0.16
  10   2  -5    5.99    0.16
  10   2  -5    5.87    0.15
  -8  -2   5   12.33    0.23
   8  -2  -5   12.55    0.24
   8  -2  -5   12.15    0.23
   8  -2  -5   12.61    0.23
   8   2  -5   12.66    0.23
   8   2  -5   12.33    0.24
   8   2  -5   12.38    0.23
   8   2  -5   12.77    0.30
   6  -2  -5    0.30    0.03
   6  -2  -5    0.31    0.03
  -6  -2   5    0.21    0.03
   6   2  -5    0.36    0.04
   6   2  -5    0.21    0.03
  -6   2   5    0.21    0.03
   6   2  -5    0.28    0.04
   6   2  -5    0.26    0.03
   6   2  -5    0.27    0.03
   8  -2   5    2.10    0.08
   8  -2   5    2.17    0.09
  10  -2   5    7.13    0.17
  12  -2   5   -0.04    0.04
  12  -2   5    0.00    0.04
  14  -2   5    1.30    0.14
 -15  -3   5    0.04    0.05
  15  -3  -5    0.05    0.05
  15  -3  -5    0.06    0.05
 -15  -3   5    0.02    0.05
 -15  -3   5    0.04    0.05
  15   3  -5    0.00    0.05
  15   3  -5    0.07    0.05
 -15   3   5    0.02    0.05
  15   3  -5    0.11    0.06
  15   3  -5    0.11    0.06
 -15   3   5    0.04    0.05
 -13  -3   5    0.43    0.06
  13  -3  -5    0.38    0.06
  13  -3  -5    0.47    0.07
 -13  -3   5    0.39    0.06
 -13  -3   5    0.39    0.06
 -13   3   5    0.39    0.06
  13   3  -5    0.28    0.06
 -13   3   5    0.52    0.07
  13   3  -5    0.37    0.06
  13   3  -5    0.36    0.06
  13   3  -5    0.50    0.07
 -11  -3   5    0.04    0.03
  11  -3  -5   -0.05    0.03
 -11  -3   5    0.00    0.03
 -11  -3   5    0.00    0.03
  11  -3  -5   -0.04    0.03
  11  -3  -5    0.01    0.03
  11   3  -5   -0.02    0.04
  11   3  -5   -0.06    0.04
  11   3  -5    0.05    0.04
  11   3  -5    0.06    0.04
 -11   3   5    0.09    0.04
  11   3  -5    0.00    0.04
 -11   3   5    0.02    0.04
  -9  -3   5    0.08    0.03
   9  -3  -5    0.09    0.03
   9  -3  -5    0.12    0.04
  -9  -3   5    0.07    0.03
   9  -3  -5    0.13    0.03
   9   3  -5    0.20    0.04
   9   3  -5    0.16    0.04
   9   3  -5    0.12    0.04
  -7  -3   5    4.08    0.11
   7  -3  -5    4.22    0.11
  -7  -3   5    4.02    0.11
   7  -3  -5    3.98    0.15
   7  -3  -5    4.05    0.11
   7   3  -5    4.22    0.11
   7   3  -5    4.28    0.12
   7   3  -5    4.36    0.13
  -5  -3   5   24.06    0.37
   5   3  -5   23.47    0.37
   5   3  -5   24.01    0.37
   5   3  -5   23.83    0.38
   7  -3   5    4.32    0.11
   7  -3   5    4.31    0.12
   9  -3   5    1.04    0.10
   9  -3   5    0.99    0.06
   9  -3   5    0.96    0.09
  11  -3   5    0.66    0.06
  11  -3   5    0.79    0.07
  13  -3   5    3.70    0.15
  13  -3   5    3.55    0.16
  14  -4  -5    0.30    0.06
 -14  -4   5    0.34    0.06
 -14  -4   5    0.31    0.06
  14  -4  -5    0.34    0.07
 -14  -4   5    0.37    0.06
  14   4  -5    0.40    0.07
  14   4  -5    0.32    0.07
  14   4  -5    0.41    0.07
 -14   4   5    0.33    0.06
  14   4  -5    0.38    0.07
 -14   4   5    0.29    0.06
 -12  -4   5    0.62    0.07
 -12  -4   5    0.60    0.07
  12  -4  -5    0.57    0.07
 -12  -4   5    0.54    0.06
  12  -4  -5    0.52    0.06
 -12   4   5    0.54    0.07
  12   4  -5    0.47    0.07
  12   4  -5    0.49    0.06
 -12   4   5    0.51    0.06
  12   4  -5    0.49    0.07
  12   4  -5    0.57    0.07
  12   4  -5    0.65    0.08
 -10  -4   5    3.93    0.13
 -10  -4   5    4.02    0.13
  10  -4  -5    3.98    0.13
 -10  -4   5    3.99    0.13
  10  -4  -5    3.91    0.12
  10  -4  -5    4.00    0.14
  10   4  -5    3.97    0.14
  10   4  -5    4.16    0.13
  10   4  -5    4.18    0.13
  -8  -4   5    4.60    0.13
   8  -4  -5    4.61    0.12
   8  -4  -5    4.60    0.13
   8  -4  -5    4.48    0.12
  -8  -4   5    4.61    0.13
  -8  -4   5    4.60    0.12
   8   4  -5    4.54    0.12
   8   4  -5    4.44    0.13
  -6  -4   5    5.44    0.13
   6  -4  -5    5.32    0.13
  -6  -4   5    5.59    0.14
   6  -4  -5    5.25    0.12
  -6  -4   5    5.28    0.13
   6   4  -5    5.27    0.14
  -4  -4   5    0.15    0.03
  -4  -4   5    0.13    0.03
  -4  -4   5    0.13    0.03
   4   4  -5    0.10    0.03
   4   4  -5    0.19    0.03
   6  -4   5    1.87    0.07
   6  -4   5    1.91    0.08
   8  -4   5    0.07    0.03
   8  -4   5    0.02    0.03
   8  -4   5    0.01    0.03
  10  -4   5    2.24    0.09
  10  -4   5    2.50    0.10
  12  -4   5    0.20    0.05
  12  -4   5    0.24    0.05
  14  -4   5    0.09    0.05
 -13  -5   5    2.68    0.13
 -13  -5   5    2.57    0.13
  13  -5  -5    2.72    0.13
 -13  -5   5    2.80    0.13
  13  -5  -5    2.77    0.12
  13   5  -5    2.76    0.13
  13   5  -5    2.83    0.14
 -13   5   5    2.84    0.13
  13   5  -5    2.93    0.13
  13   5  -5    2.52    0.13
 -13   5   5    2.59    0.12
 -11  -5   5    0.12    0.04
  11  -5  -5    0.05    0.04
  11  -5  -5    0.08    0.04
 -11  -5   5    0.11    0.04
  11   5  -5    0.16    0.05
 -11   5   5    0.16    0.04
  11   5  -5    0.12    0.05
  11   5  -5    0.06    0.04
  11   5  -5    0.04    0.04
 -11   5   5    0.16    0.04
  11   5  -5    0.14    0.05
  -9  -5   5    0.57    0.06
  -9  -5   5    0.44    0.05
  -9  -5   5    0.42    0.05
   9  -5  -5    0.42    0.05
   9  -5  -5    0.39    0.05
   9  -5  -5    0.47    0.06
   9   5  -5    0.50    0.06
   9   5  -5    0.48    0.06
   9   5  -5    0.57    0.06
   7  -5  -5    2.41    0.09
  -7  -5   5    2.23    0.09
   7  -5  -5    2.42    0.11
  -7  -5   5    2.37    0.10
  -7  -5   5    2.34    0.09
   7  -5  -5    2.41    0.09
  -5  -5   5    0.09    0.03
   5  -5  -5    0.07    0.03
   5  -5  -5    0.10    0.03
  -5  -5   5    0.08    0.03
  -5  -5   5    0.08    0.03
  -5  -5   5    0.10    0.03
   5   5  -5    0.09    0.03
  -3  -5   5   19.65    0.31
  -3  -5   5   19.69    0.32
  -3  -5   5   19.89    0.32
  -3  -5   5   19.50    0.31
   3   5  -5   19.68    0.32
   3   5  -5   19.12    0.32
  -1  -5   5    5.04    0.12
  -1  -5   5    5.14    0.11
   1  -5   5    7.64    0.15
   3  -5   5    3.20    0.09
   3  -5   5    3.06    0.09
   5  -5   5    0.00    0.03
   5  -5   5    0.01    0.02
   5  -5   5    0.00    0.02
   7  -5   5    5.33    0.14
   7  -5   5    5.06    0.14
   7  -5   5    5.40    0.13
   9  -5   5    0.19    0.04
   9  -5   5    0.20    0.06
   9  -5   5    0.17    0.04
  11  -5   5    0.46    0.06
  11  -5   5    0.37    0.05
 -11   5  -5    0.39    0.06
 -11   5  -5    0.44    0.06
  13  -5   5    0.96    0.08
  13  -5   5    1.04    0.09
  12  -6  -5    0.03    0.04
 -12  -6   5   -0.02    0.04
  12  -6  -5    0.00    0.04
 -12  -6   5   -0.02    0.03
  12   6  -5    0.01    0.05
 -12   6   5   -0.06    0.04
 -12   6   5    0.01    0.04
  12   6  -5    0.04    0.05
  12   6  -5    0.12    0.06
  12   6  -5   -0.01    0.04
 -10  -6   5    0.15    0.04
  10  -6  -5    0.07    0.04
 -10  -6   5    0.05    0.04
 -10  -6   5    0.14    0.04
  10  -6  -5    0.14    0.05
  10   6  -5    0.11    0.05
  10   6  -5    0.16    0.05
  10   6  -5    0.12    0.04
 -10   6   5    0.16    0.04
  10   6  -5    0.11    0.04
   8  -6  -5    0.65    0.08
   8  -6  -5    0.61    0.06
  -8  -6   5    0.62    0.06
  -8  -6   5    0.56    0.06
  -8  -6   5    0.66    0.06
   8  -6  -5    0.75    0.06
   8   6  -5    0.56    0.06
   8   6  -5    0.68    0.06
  -6  -6   5    0.27    0.04
  -6  -6   5    0.37    0.05
  -6  -6   5    0.35    0.04
  -6  -6   5    0.36    0.05
   6  -6  -5    0.33    0.04
   6  -6  -5    0.39    0.05
  -4  -6   5   10.40    0.20
  -4  -6   5   10.40    0.20
  -4  -6   5   10.41    0.21
  -4  -6   5   10.66    0.21
   4  -6  -5   11.12    0.22
   4  -6  -5   10.67    0.21
   4   6  -5   10.34    0.22
  -2  -6   5    1.86    0.07
  -2  -6   5    1.76    0.07
  -2  -6   5    1.84    0.07
  -2  -6   5    1.89    0.07
   2   6  -5    1.80    0.07
   0  -6   5   23.89    0.38
   0  -6   5   23.75    0.37
   0  -6   5   23.58    0.38
   0  -6   5   23.23    0.37
   0  -6   5   23.49    0.37
   2  -6   5    1.47    0.06
   2  -6   5    1.36    0.06
   2  -6   5    1.38    0.06
   2  -6   5    1.43    0.07
   4  -6   5    0.04    0.02
   4  -6   5    0.03    0.03
   4  -6   5    0.04    0.02
   4  -6   5   -0.01    0.02
   6  -6   5    5.54    0.14
   6  -6   5    5.52    0.14
   6  -6   5    5.62    0.15
   8  -6   5    0.95    0.07
   8  -6   5    0.86    0.06
   8  -6   5    1.01    0.07
  10  -6   5    0.29    0.05
  10  -6   5    0.32    0.05
 -10   6  -5    0.27    0.05
  12  -6   5    0.81    0.08
  12  -6   5    0.87    0.08
 -13  -7   5    0.05    0.05
  13  -7  -5    0.06    0.05
  13  -7  -5    0.05    0.05
 -13  -7   5   -0.05    0.04
  13   7  -5    0.00    0.06
 -13   7   5    0.07    0.06
 -13   7   5    0.03    0.06
  13   7  -5    0.05    0.06
  13   7  -5    0.02    0.05
  13   7  -5    0.00    0.05
 -11  -7   5    1.25    0.09
 -11  -7   5    1.56    0.10
  11  -7  -5    1.54    0.10
  11  -7  -5    1.69    0.10
  11   7  -5    1.48    0.10
  11   7  -5    1.39    0.10
 -11   7   5    1.52    0.10
 -11   7   5    1.53    0.10
  11   7  -5    1.56    0.10
  -9  -7   5    4.11    0.14
  -9  -7   5    4.57    0.14
  -9  -7   5    4.42    0.15
   9  -7  -5    4.24    0.13
   9  -7  -5    4.30    0.14
  -9   7   5    4.24    0.13
   9   7  -5    4.38    0.14
   9   7  -5    4.38    0.14
   7  -7  -5   10.03    0.21
  -7  -7   5   10.10    0.22
   7  -7  -5   10.68    0.23
  -7  -7   5   10.39    0.23
  -7  -7   5   10.08    0.22
   7   7  -5   10.65    0.22
  -5  -7   5   16.69    0.30
  -5  -7   5   16.45    0.30
   5  -7  -5   16.13    0.37
  -5  -7   5   16.40    0.29
   5  -7  -5   16.54    0.29
  -5  -7   5   16.29    0.30
  -3  -7   5   13.85    0.26
  -3  -7   5   13.63    0.25
  -3  -7   5   13.83    0.25
  -3  -7   5   13.73    0.26
   3  -7  -5   14.10    0.30
  -1  -7   5   12.83    0.24
  -1  -7   5   12.43    0.23
  -1  -7   5   12.39    0.23
  -1  -7   5   13.13    0.24
  -1  -7   5   13.05    0.23
   1  -7   5   18.35    0.32
   1  -7   5   18.61    0.32
   1  -7   5   18.40    0.31
   1  -7   5   18.64    0.31
   3  -7   5    0.06    0.03
   3  -7   5    0.03    0.03
   3  -7   5    0.02    0.02
   3  -7   5    0.04    0.03
   5  -7   5   14.96    0.27
   5  -7   5   14.47    0.27
   5  -7   5   14.71    0.28
   7  -7   5    0.40    0.05
   7  -7   5    0.36    0.05
   7  -7   5    0.47    0.05
   9  -7   5    5.51    0.16
   9  -7   5    5.51    0.15
  11  -7   5    0.70    0.07
  11  -7   5    0.71    0.07
 -11   7  -5    0.66    0.07
 -11   7  -5    0.72    0.08
  13  -7   5    2.09    0.12
  13  -7   5    2.38    0.13
  12  -8  -5    1.98    0.11
 -12  -8   5    1.75    0.11
 -12  -8   5    1.76    0.11
  12  -8  -5    1.94    0.12
 -12   8   5    1.69    0.17
 -12   8   5    1.99    0.18
  12   8  -5    1.85    0.12
  12   8  -5    1.68    0.11
  12   8  -5    1.96    0.12
 -10  -8   5   -0.04    0.03
 -10  -8   5    0.07    0.04
  10  -8  -5    0.03    0.04
  10  -8  -5    0.02    0.04
  10   8  -5    0.01    0.04
  10   8  -5    0.02    0.04
 -10   8   5    0.01    0.04
   8  -8  -5    2.69    0.11
  -8  -8   5    2.67    0.11
  -8  -8   5    2.57    0.12
  -8  -8   5    2.60    0.11
   8  -8  -5    2.75    0.11
   8   8  -5    2.66    0.11
  -8   8   5    2.48    0.11
   8   8  -5    2.53    0.11
   6  -8  -5    2.02    0.09
  -6  -8   5    2.04    0.10
  -6  -8   5    2.08    0.09
  -6  -8   5    2.06    0.09
   6  -8  -5    2.17    0.13
   6   8  -5    2.07    0.10
   4  -8  -5    0.17    0.04
  -4  -8   5    0.14    0.04
  -4  -8   5    0.19    0.04
  -4  -8   5    0.14    0.03
   4   8  -5    0.13    0.04
  -2  -8   5    3.84    0.12
  -2  -8   5    4.00    0.12
  -2  -8   5    3.98    0.12
  -2  -8   5    3.80    0.11
   0  -8   5   13.39    0.26
   0  -8   5   13.00    0.25
   0  -8   5   13.24    0.26
   0  -8   5   12.79    0.25
   0  -8   5   12.88    0.24
   2  -8   5    0.36    0.05
   2  -8   5    0.45    0.06
   2  -8   5    0.43    0.05
   2  -8   5    0.37    0.05
   4  -8   5   25.68    0.42
   4  -8   5   25.69    0.42
   4  -8   5   25.62    0.43
   6  -8   5    1.12    0.07
   6  -8   5    1.02    0.08
   6  -8   5    0.92    0.07
   8  -8   5   20.48    0.52
   8  -8   5   22.38    0.39
   8  -8   5   22.70    0.39
  -8   8  -5   21.86    0.38
  -8   8  -5   21.91    0.39
  10  -8   5    0.21    0.06
  10  -8   5    0.28    0.06
 -10   8  -5    0.39    0.06
 -10   8  -5    0.29    0.06
  12  -8   5    6.39    0.20
  12  -8   5    6.48    0.19
 -11  -9   5    0.67    0.08
 -11  -9   5    0.75    0.08
  11  -9  -5    0.90    0.09
  11  -9  -5    0.68    0.08
  11   9  -5    0.81    0.08
  11   9  -5    0.89    0.09
  -9  -9   5    0.08    0.04
   9  -9  -5    0.14    0.05
  -9  -9   5    0.12    0.04
   9  -9  -5    0.06    0.04
   9   9  -5    0.14    0.05
  -9   9   5    0.10    0.05
  -9   9   5    0.05    0.05
   9   9  -5    0.05    0.04
  -7  -9   5    4.74    0.16
  -7  -9   5    4.79    0.15
   7  -9  -5    4.99    0.16
   7  -9  -5    4.69    0.14
  -7  -9   5    4.88    0.15
  -7   9   5    4.77    0.16
   7   9  -5    4.81    0.15
   7   9  -5    4.58    0.15
  -5  -9   5    3.57    0.13
  -5  -9   5    3.47    0.12
   5  -9  -5    3.89    0.13
  -5  -9   5    3.61    0.12
   5   9  -5    3.51    0.12
  -3  -9   5    0.63    0.06
  -3  -9   5    0.57    0.06
  -3  -9   5    0.62    0.06
  -1  -9   5   -0.01    0.03
  -1  -9   5   -0.02    0.03
  -1  -9   5    0.01    0.03
  -1  -9   5    0.00    0.03
   1  -9   5    7.56    0.19
   1  -9   5    7.61    0.18
   1  -9   5    7.61    0.18
  -1   9  -5    7.39    0.18
  -1   9  -5    7.53    0.17
   3  -9   5    0.34    0.05
   3  -9   5    0.43    0.06
   3  -9   5    0.36    0.05
   5  -9   5   12.25    0.25
   5  -9   5   12.30    0.26
   5  -9   5   12.11    0.25
   7  -9   5    0.22    0.05
   7  -9   5    0.27    0.06
   7  -9   5    0.25    0.06
  -7   9  -5    0.31    0.05
   9  -9   5    8.47    0.22
   9  -9   5    8.82    0.22
  -9   9  -5    8.62    0.21
  -9   9  -5    8.37    0.21
  11  -9   5    0.12    0.06
  11  -9   5    0.14    0.06
 -11   9  -5    0.24    0.08
 -11   9  -5    0.23    0.08
 -10 -10   5    0.10    0.05
 -10 -10   5    0.05    0.05
  10 -10  -5    0.11    0.05
  10 -10  -5    0.06    0.06
  10  10  -5    0.04    0.05
  10  10  -5    0.05    0.05
  -8 -10   5    0.23    0.05
  -8 -10   5    0.18    0.05
   8 -10  -5    0.17    0.06
   8 -10  -5    0.18    0.05
   8  10  -5    0.12    0.05
   8  10  -5    0.20    0.05
  -6 -10   5    0.00    0.04
  -6 -10   5   -0.02    0.03
   6 -10  -5   -0.08    0.04
   6 -10  -5    0.00    0.05
  -6 -10   5    0.06    0.04
   6  10  -5   -0.04    0.04
   6  10  -5    0.06    0.04
  -4 -10   5    0.08    0.03
   4  10  -5    0.01    0.03
   4  10  -5    0.00    0.03
  -2 -10   5    1.44    0.08
  -2 -10   5    1.38    0.08
  -2 -10   5    1.39    0.09
   2  10  -5    1.41    0.09
   0 -10   5    0.93    0.07
   0 -10   5    0.95    0.07
   0 -10   5    0.96    0.08
   0 -10   5    0.94    0.07
   0  10  -5    1.01    0.08
   2 -10   5    0.69    0.07
   2 -10   5    0.62    0.07
   2 -10   5    0.80    0.07
  -2  10  -5    0.65    0.07
  -2  10  -5    0.73    0.07
   4 -10   5    5.64    0.16
   4 -10   5    5.49    0.16
   4 -10   5    5.67    0.17
  -4  10  -5    5.50    0.16
  -4  10  -5    5.47    0.16
   6 -10   5    0.47    0.07
   6 -10   5    0.53    0.06
   6 -10   5    0.68    0.07
  -6  10  -5    0.53    0.06
  -6  10  -5    0.57    0.06
   8 -10   5    1.94    0.11
   8 -10   5    1.74    0.10
  -8  10  -5    1.91    0.11
  -8  10  -5    1.86    0.11
  10 -10   5   -0.04    0.05
  10 -10   5   -0.04    0.05
 -10  10  -5   -0.02    0.05
 -10  10  -5    0.07    0.05
   9 -11  -5    0.03    0.05
  -9 -11   5    0.07    0.05
  -9 -11   5   -0.01    0.04
   9  11  -5    0.06    0.05
   9  11  -5   -0.03    0.05
  -7 -11   5    0.20    0.05
  -7 -11   5    0.24    0.05
   7 -11  -5    0.25    0.07
   7  11  -5    0.23    0.05
   7  11  -5    0.25    0.06
  -5 -11   5    0.47    0.06
  -5 -11   5    0.58    0.07
  -5 -11   5    0.52    0.07
   5  11  -5    0.63    0.07
   5  11  -5    0.56    0.07
  -3 -11   5    2.58    0.11
  -3 -11   5    2.58    0.11
  -3 -11   5    2.68    0.12
   3  11  -5    2.68    0.11
   3  11  -5    2.57    0.11
  -1 -11   5    1.67    0.09
  -1 -11   5    1.68    0.10
  -1 -11   5    1.66    0.10
  -1 -11   5    1.48    0.09
   1  11  -5    1.66    0.09
   1  11  -5    1.79    0.10
   1 -11   5    0.06    0.04
   1 -11   5    0.03    0.04
   1 -11   5   -0.04    0.03
   1 -11   5    0.02    0.04
  -1  11  -5    0.07    0.04
  -1  11  -5    0.05    0.04
   3 -11   5   -0.03    0.04
   3 -11   5   -0.03    0.03
   3 -11   5    0.02    0.04
  -3  11  -5   -0.02    0.04
  -3  11  -5    0.01    0.04
   5 -11   5   -0.02    0.04
   5 -11   5   -0.06    0.04
   5 -11   5    0.02    0.04
  -5  11  -5    0.01    0.04
  -5  11  -5   -0.07    0.04
   7 -11   5    0.05    0.05
   7 -11   5    0.04    0.04
  -7  11  -5    0.10    0.05
  -7  11  -5    0.11    0.05
   9 -11   5    0.43    0.07
   9 -11   5    0.46    0.07
  -9  11  -5    0.49    0.07
  -9  11  -5    0.42    0.07
  -8 -12   5    1.11    0.13
  -8 -12   5    1.38    0.11
   8 -12  -5    1.21    0.15
   8  12  -5    1.15    0.10
   8  12  -5    1.23    0.10
  -6 -12   5    0.18    0.06
  -6 -12   5    0.20    0.05
   6  12  -5    0.21    0.05
   6  12  -5    0.23    0.06
  -4 -12   5    3.15    0.13
  -4 -12   5    3.19    0.14
   4  12  -5    3.25    0.13
   4  12  -5    3.34    0.14
  -2 -12   5    0.14    0.05
  -2 -12   5    0.12    0.05
   2  12  -5    0.05    0.04
   2  12  -5    0.04    0.04
   0 -12   5    4.56    0.19
   0 -12   5    5.31    0.17
   0 -12   5    4.88    0.16
   0 -12   5    5.26    0.16
   0  12  -5    5.18    0.16
   0  12  -5    5.05    0.16
   2 -12   5    0.11    0.05
   2 -12   5    0.28    0.06
  -2  12  -5    0.26    0.06
  -2  12  -5    0.27    0.05
   4 -12   5    0.47    0.06
   4 -12   5    0.51    0.07
  -4  12  -5    0.50    0.06
  -4  12  -5    0.64    0.07
   6 -12   5    0.82    0.08
   6 -12   5    0.99    0.09
  -6  12  -5    0.88    0.08
  -6  12  -5    0.83    0.08
  -5 -13   5    6.23    0.20
  -5 -13   5    6.23    0.20
   5  13  -5    5.98    0.19
   5  13  -5    6.11    0.19
  -3 -13   5    0.35    0.07
  -3 -13   5    0.34    0.06
   3  13  -5    0.34    0.06
   3  13  -5    0.30    0.06
  -1 -13   5    5.81    0.18
  -1 -13   5    5.81    0.19
   1  13  -5    6.40    0.19
   1  13  -5    6.13    0.19
   1 -13   5    0.00    0.04
   1 -13   5   -0.02    0.04
   1 -13   5    0.04    0.04
  -1  13  -5    0.11    0.05
  -1  13  -5    0.02    0.04
   3 -13   5    0.06    0.05
   3 -13   5    0.19    0.05
  -3  13  -5    0.01    0.04
  -3  13  -5    0.05    0.05
   5 -13   5    0.12    0.06
   5 -13   5    0.08    0.05
  -5  13  -5    0.07    0.05
  -5  13  -5    0.10    0.05
   0 -14   5    3.18    0.15
   0 -14   5    2.92    0.14
   0 -14   5    2.98    0.15
   0  14  -5    3.13    0.14
   0  14  -5    2.92    0.14
   0   0   0    0.00    0.00
;
_shelx_hkl_checksum     13128
_shelx_res_file
;
TITL TFAP in C2/c
    shelx.res
    created by SHELXL-2016/6 at 11:26:25 on 09-Jan-2017
CELL 0.71073 13.8129 12.6034 8.3595 90.000 90.396 90.000
ZERR 8.00 0.0003 0.0002 0.0002 0.000 0.001 0.000
LATT 7
SYMM -x, y, -z+1/2
SFAC C H O F
UNIT 64 40 8 24
MERG 2
ACTA
L.S. 12
FMAP 2
PLAN 5
HTAB
BOND $H
CONF
SIZE 0.3 0.3 0.3
TEMP -163
WGHT    0.030500    0.831400
FVAR       0.10038
F1    4    0.273569    0.433705    0.832587    11.00000    0.03234    0.02673 =
         0.03389    0.00148    0.00169    0.00786
F2    4    0.333213    0.407697    1.067114    11.00000    0.06040    0.03142 =
         0.02103   -0.00689    0.00509    0.00148
F3    4    0.427159    0.447710    0.871929    11.00000    0.03361    0.02387 =
         0.04201   -0.00460    0.00303   -0.00651
O1    3    0.363549    0.212631    0.988064    11.00000    0.03822    0.02807 =
         0.01416    0.00470    0.00036   -0.00027
C4    1    0.394879    0.163700    0.396021    11.00000    0.02629    0.04031 =
         0.01692   -0.00634    0.00015   -0.00261
AFIX  43
H4    2    0.402903    0.138083    0.290060    11.00000   -1.20000
AFIX   0
C5    1    0.387644    0.271932    0.424756    11.00000    0.03300    0.03475 =
         0.01410    0.00794    0.00073   -0.00279
AFIX  43
H5    2    0.390579    0.320406    0.337898    11.00000   -1.20000
AFIX   0
C6    1    0.376252    0.309550    0.578130    11.00000    0.02806    0.02336 =
         0.01560    0.00311    0.00039   -0.00012
AFIX  43
H6    2    0.371252    0.383735    0.596420    11.00000   -1.20000
AFIX   0
C1    1    0.372016    0.239206    0.706842    11.00000    0.01925    0.02166 =
         0.01183    0.00130   -0.00067   -0.00068
C7    1    0.361882    0.272093    0.874249    11.00000    0.02074    0.02201 =
         0.01713    0.00323   -0.00025   -0.00111
C8    1    0.348560    0.392045    0.912765    11.00000    0.02964    0.02476 =
         0.01797   -0.00207    0.00208   -0.00028
C3    1    0.390276    0.093058    0.523747    11.00000    0.03384    0.02527 =
         0.01865   -0.00479    0.00008   -0.00129
AFIX  43
H3    2    0.395028    0.018927    0.504787    11.00000   -1.20000
AFIX   0
C2    1    0.378928    0.129896    0.676644    11.00000    0.02931    0.02147 =
         0.01969    0.00261   -0.00122   -0.00110
AFIX  43
H2    2    0.375707    0.081052    0.762999    11.00000   -1.20000
AFIX   0
HKLF 4
REM  TFAP in C2/c
REM R1 =  0.0240 for     944 Fo > 4sig(Fo)  and  0.0270 for all    1045 data
REM    109 parameters refined using      0 restraints
END
WGHT      0.0305      0.8313
REM No hydrogen bonds found for HTAB generation
REM Highest difference peak  0.194,  deepest hole -0.196,  1-sigma level  0.027
Q1    1   0.3542  0.3287  0.8886  11.00000  0.05    0.19
Q2    1   0.3797  0.1874  0.6908  11.00000  0.05    0.13
Q3    1   0.3936  0.4183  1.0871  11.00000  0.05    0.10
Q4    1   0.4055  0.2195  0.4161  11.00000  0.05    0.10
Q5    1   0.3633  0.2602  0.5834  11.00000  0.05    0.09
;
_shelx_res_checksum     95691
data_global
_journal_date_recd_electronic     2017-10-27
_journal_date_accepted     2017-11-17
_journal_name_full     'Acta Crystallographica, Section E'
_journal_year     2018
_journal_volume     74
_journal_issue      5
_journal_page_first     607
_journal_page_last     612
_journal_paper_category     GO
_journal_paper_doi     10.1107/S2056989017016590
_journal_coeditor_code     XI2002
_publ_contact_author_name     'Deepak Chopra'
_publ_contact_author_address
;
;
_publ_contact_author_email     dchopra@iiserb.ac.in
_publ_contact_author_fax     '91-755-669-2392'
_publ_contact_author_phone     ?
_publ_section_title
;
Crystal packing analysis of <i>in situ</i> cryocrystallized
2,2,2-trifluoroacetophenone
;
loop_
    _publ_author_name
    _publ_author_footnote
    _publ_author_address
    'Dey, Dhananjay' .
;
Crystallography and Crystal Chemistry Laboratory,
Department of Chemistry,
Indian Institute of Science Education and Research Bhopal,
Bhopal 462066,
Madhya Pradesh,
India
;
    'Sirohiwal, Abhishek'
;
Currently at Max Planck Institute for Chemical Energy Conversion,
Stiftstrasse 34-36, 45470 M\"ulheim an der Ruhr, Germany.
;
;
Crystallography and Crystal Chemistry Laboratory,
Department of Chemistry,
Indian Institute of Science Education and Research Bhopal,
Bhopal 462066,
Madhya Pradesh,
India
;
    'Chopra, Deepak' .
;
Crystallography and Crystal Chemistry Laboratory,
Department of Chemistry,
Indian Institute of Science Education and Research Bhopal,
Bhopal 462066,
Madhya Pradesh,
India
;
_publ_section_synopsis
;
In this present study, the crystal structure of 2,2,2-trifluoroacetophenone
(TFAP) is determined using <i>in situ</i> cryocrystallization techniques. The
main objective of this work is to study its crystal packing associated with
the various intermolecular interactions, along with a detailed comparison with
the features of substituted analogs. It is interesting to note how the
chemical substitution of different functional groups influences the crystal
packing, the electronic environment of the molecule and the nature of the
various intermolecular interactions.
;
