# Supplementary material for: Crystal packing analysis of in situ cryocrystallized 2,2,2-tri­fluoro­aceto­phenone
Source: Acta Crystallogr E Crystallogr Commun. 2018 Apr 17;74(Pt 5):607–12. doi: 10.1107/S2056989017016590 (PMC5947471; doi:10.1107/S2056989017016590)
Supplement: Supplementary file 2 [file e-74-00607-Isup2.hkl]

data_I                                                                          
_shelx_title ' TFAP in C2/c'                                                    
_shelx_refln_list_code          4                                               
_shelx_F_calc_maximum      318.33                                               
_exptl_crystal_F_000       704.00                                               
_reflns_d_resolution_high  0.7918                                               
                                                                                
loop_                                                                           
 _space_group_symop_operation_xyz                                               
 'x, y, z'                                                                      
 '-x, y, -z+1/2'                                                                
 'x+1/2, y+1/2, z'                                                              
 '-x+1/2, y+1/2, -z+1/2'                                                        
 '-x, -y, -z'                                                                   
 'x, -y, z-1/2'                                                                 
 '-x+1/2, -y+1/2, -z'                                                           
 'x+1/2, -y+1/2, z-1/2'                                                         
                                                                                
_cell_length_a    13.8129                                                       
_cell_length_b    12.6034                                                       
_cell_length_c     8.3595                                                       
_cell_angle_alpha  90.000                                                       
_cell_angle_beta   90.396                                                       
_cell_angle_gamma  90.000                                                       
                                                                                
_shelx_F_squared_multiplier     1.000                                           
                                                                                
loop_                                                                           
 _refln_index_h                                                                 
 _refln_index_k                                                                 
 _refln_index_l                                                                 
 _refln_F_squared_calc                                                          
 _refln_F_squared_meas                                                          
 _refln_F_squared_sigma                                                         
 _refln_observed_status                                                         
   2   0   0       3008.95       2718.77        14.84 o                         
   4   0   0     101334.30      97839.48       492.15 o                         
   6   0   0        998.08        989.38         6.73 o                         
   8   0   0      10828.25      11232.85        54.61 o                         
  10   0   0        176.64        173.98         3.30 o                         
  12   0   0        982.49        990.47         9.10 o                         
  14   0   0        141.56        141.10         5.18 o                         
  16   0   0        171.83        179.45         5.82 o                         
   1   1   0       2409.89       2341.29         9.17 o                         
   3   1   0       2992.95       2732.33         9.75 o                         
   5   1   0       5084.58       4935.84        17.90 o                         
   7   1   0       2121.77       2111.64         7.92 o                         
   9   1   0       1591.84       1583.23         7.83 o                         
  11   1   0        184.17        172.42         2.72 o                         
  13   1   0       2057.41       2046.41        11.47 o                         
  15   1   0          0.24         -1.52         1.52 o                         
  17   1   0          7.42          2.54         1.86 o                         
   0   2   0       5417.52       5317.02        29.17 o                         
   2   2   0        338.89        324.40         1.78 o                         
   4   2   0      22995.36      23138.12        83.13 o                         
   6   2   0       1921.48       1923.35         7.64 o                         
   8   2   0       8319.54       8715.96        30.44 o                         
  10   2   0          8.75         16.28         1.12 o                         
  12   2   0       2081.21       2136.00        11.53 o                         
  14   2   0         15.73         13.19         1.65 o                         
  16   2   0        348.76        327.20         4.88 o                         
   1   3   0       2430.17       2547.21         9.70 o                         
   3   3   0          0.99          1.07         0.67 o                         
   5   3   0       1091.61       1138.85         4.92 o                         
   7   3   0       1188.69       1214.06         5.96 o                         
   9   3   0        348.94        397.12         3.31 o                         
  11   3   0          1.94          3.09         0.95 o                         
  13   3   0          6.19          3.81         1.34 o                         
  15   3   0          1.77          0.92         1.38 o                         
  17   3   0          9.39         12.25         2.45 o                         
   0   4   0        512.73        452.46         3.99 o                         
   2   4   0        615.80        571.71         3.32 o                         
   4   4   0         30.46         38.49         0.88 o                         
   6   4   0        236.16        211.07         1.79 o                         
   8   4   0        248.98        261.24         2.51 o                         
  10   4   0         46.93         42.08         1.45 o                         
  12   4   0        358.49        372.50         3.89 o                         
  14   4   0        335.11        344.78         5.12 o                         
  16   4   0        160.14        155.39         3.45 o                         
   1   5   0        113.96         91.50         1.20 o                         
   3   5   0       2761.29       2575.68        11.78 o                         
   5   5   0       3741.24       3754.53        15.41 o                         
   7   5   0         60.09         43.39         1.20 o                         
   9   5   0       1601.45       1630.49         8.62 o                         
  11   5   0         60.05         47.51         1.58 o                         
  13   5   0       1041.14       1024.72         6.92 o                         
  15   5   0         51.00         50.73         2.22 o                         
   0   6   0      19542.06      19427.27        98.65 o                         
   2   6   0       2381.90       2308.74         9.64 o                         
   4   6   0       1013.39       1021.22         5.53 o                         
   6   6   0        226.44        211.27         2.33 o                         
   8   6   0        132.95        120.65         2.29 o                         
  10   6   0        603.88        557.01         4.58 o                         
  12   6   0          0.11         -1.26         1.26 o                         
  14   6   0        168.21        143.07         3.02 o                         
  16   6   0          0.69         -1.34         1.78 o                         
   1   7   0       2715.84       2858.94        12.23 o                         
   3   7   0        991.96       1003.16         5.37 o                         
   5   7   0          8.63         19.35         1.01 o                         
   7   7   0       1010.00       1003.70         6.65 o                         
   9   7   0        226.22        235.39         3.19 o                         
  11   7   0         34.23         29.42         1.67 o                         
  13   7   0         68.92         62.18         2.24 o                         
  15   7   0         35.33         39.35         2.13 o                         
   0   8   0       1209.82       1091.55         8.64 o                         
   2   8   0         88.25         85.65         1.60 o                         
   4   8   0       1280.42       1314.68         7.25 o                         
   6   8   0       1393.48       1372.16         8.34 o                         
   8   8   0        410.10        398.43         4.14 o                         
  10   8   0          6.79          7.39         1.26 o                         
  12   8   0         98.05         82.73         3.52 o                         
  14   8   0         43.47         40.18         2.44 o                         
   1   9   0        294.63        290.10         2.83 o                         
   3   9   0        119.30        120.80         4.06 o                         
   5   9   0         49.01         44.19         1.62 o                         
   7   9   0       1158.41       1139.69         7.74 o                         
   9   9   0        190.26        184.68         3.14 o                         
  11   9   0        162.72        196.63         3.90 o                         
  13   9   0         32.19         33.72         2.15 o                         
   0  10   0         18.65         23.42         2.14 o                         
   2  10   0        257.35        249.09         3.04 o                         
   4  10   0        643.62        662.71         5.42 o                         
   6  10   0       1752.76       1769.72        10.63 o                         
   8  10   0        156.55        159.76         3.60 o                         
  10  10   0        116.85        118.88         3.42 o                         
  12  10   0          0.89          3.46         1.59 o                         
   1  11   0         22.45         15.85         1.24 o                         
   3  11   0        573.71        593.75         5.00 o                         
   5  11   0        242.34        239.35         3.51 o                         
   7  11   0        884.53        928.63         7.28 o                         
   9  11   0         48.34         44.43         2.35 o                         
  11  11   0         85.45         80.65         3.01 o                         
   0  12   0          5.54          1.43         1.47 o                         
   2  12   0        120.86        123.07         2.57 o                         
   4  12   0         65.16         54.79         2.09 o                         
   6  12   0          3.93          2.11         1.44 o                         
   8  12   0          1.71          1.85         1.47 o                         
  10  12   0         46.89         46.10         2.67 o                         
   1  13   0         98.84         90.67         2.68 o                         
   3  13   0          1.94          0.22         1.32 o                         
   5  13   0        202.56        206.91         3.94 o                         
   7  13   0         17.96         17.94         1.83 o                         
   9  13   0          3.39          4.40         1.88 o                         
   0  14   0         11.83          6.21         1.92 o                         
   2  14   0         58.79         52.88         2.39 o                         
   4  14   0        120.97        126.39         3.48 o                         
   6  14   0         42.40         56.57         2.88 o                         
   8  14   0         21.86         29.53         2.83 o                         
   1  15   0          4.74          9.21         1.79 o                         
   3  15   0         90.46        113.40         3.55 o                         
   5  15   0          0.16          0.26         1.74 o                         
 -17   1   1         32.88         29.94         2.40 o                         
 -15   1   1         42.63         36.45         2.63 o                         
 -13   1   1        399.64        411.36         4.24 o                         
 -11   1   1         93.01         92.81         2.13 o                         
  -9   1   1         38.21         40.10         1.33 o                         
  -7   1   1       1429.57       1386.50         5.69 o                         
  -5   1   1         41.30         38.10         0.72 o                         
  -3   1   1         31.67         27.54         0.84 o                         
  -1   1   1       1587.82       1526.46         8.84 o                         
   1   1   1       9399.39       9199.75        87.08 o                         
   3   1   1      16365.49      16118.35        57.84 o                         
   5   1   1       2437.60       2508.33         9.60 o                         
   7   1   1       8754.45       9154.85        30.61 o                         
   9   1   1       1450.67       1528.94         7.55 o                         
  11   1   1       7750.52       7997.37        34.55 o                         
  13   1   1        116.82        113.78         2.86 o                         
  15   1   1       2211.42       2135.01        13.60 o                         
  17   1   1        133.61        119.25         3.85 o                         
 -16   2   1          0.00          2.15         1.60 o                         
 -14   2   1         13.17         12.56         1.52 o                         
 -12   2   1        103.91         88.92         2.22 o                         
 -10   2   1         93.31         86.70         1.85 o                         
  -8   2   1          2.42          2.56         0.54 o                         
  -6   2   1       1995.94       1856.97         7.42 o                         
  -4   2   1       2422.45       2332.74         9.22 o                         
  -2   2   1      18858.14      18084.66        64.98 o                         
   0   2   1       3013.29       2930.33        14.34 o                         
   2   2   1      11869.56      11379.90        40.68 o                         
   4   2   1        194.94        231.66         1.64 o                         
   6   2   1       1529.52       1562.41         6.40 o                         
   8   2   1        187.04        185.45         1.85 o                         
  10   2   1        404.65        397.54         3.64 o                         
  12   2   1         31.82         32.52         1.62 o                         
  14   2   1        795.20        824.65         7.13 o                         
  16   2   1        307.26        317.73         4.88 o                         
 -17   3   1        107.13         91.33         5.26 o                         
 -15   3   1        282.84        264.31         4.26 o                         
 -13   3   1         45.77         50.15         2.00 o                         
 -11   3   1        543.84        543.53         4.34 o                         
  -9   3   1       1541.53       1505.75         7.87 o                         
  -7   3   1       8269.27       8227.57        31.80 o                         
  -5   3   1        408.50        384.46         2.32 o                         
  -3   3   1       1074.21       1073.80         5.15 o                         
  -1   3   1       1590.60       1571.62         6.29 o                         
   1   3   1       8190.72       7966.00        28.65 o                         
   3   3   1          3.36          0.91         0.29 o                         
   5   3   1        364.86        420.59         2.47 o                         
   7   3   1       1079.41       1180.38         5.56 o                         
   9   3   1          0.15          0.00         0.75 o                         
  11   3   1        720.69        661.80         4.92 o                         
  13   3   1        519.80        564.75         5.11 o                         
  15   3   1         44.84         43.49         2.38 o                         
  17   3   1          0.39         -2.29         2.29 o                         
 -16   4   1          0.51          1.14         1.43 o                         
 -14   4   1        212.98        220.90         3.53 o                         
 -12   4   1        434.79        409.42         3.75 o                         
 -10   4   1        181.34        167.33         2.21 o                         
  -8   4   1         76.62         69.83         1.59 o                         
  -6   4   1        711.61        716.72         3.79 o                         
  -4   4   1       3359.33       3259.78        13.82 o                         
  -2   4   1      24140.84      23549.03        95.18 o                         
   0   4   1       2675.88       2671.25        11.17 o                         
   2   4   1      14530.38      14200.09        57.26 o                         
   4   4   1        867.24        907.98         4.72 o                         
   6   4   1       4241.36       4186.25        15.27 o                         
   8   4   1        185.91        208.84         2.24 o                         
  10   4   1          3.17          0.64         0.88 o                         
  12   4   1        149.61        140.62         2.62 o                         
  14   4   1        200.67        194.61         3.37 o                         
  16   4   1          8.25          5.79         1.61 o                         
 -15   5   1          1.49          1.01         1.36 o                         
 -13   5   1        679.60        696.55         5.56 o                         
 -11   5   1         25.74         25.99         1.33 o                         
  -9   5   1        164.44        170.92         2.35 o                         
  -7   5   1        485.49        460.78         3.27 o                         
  -5   5   1        320.56        322.39         2.55 o                         
  -3   5   1       2438.14       2478.03        11.42 o                         
  -1   5   1        190.03        176.39         1.80 o                         
   1   5   1      13798.63      13832.77        56.09 o                         
   3   5   1        114.00        118.63         1.50 o                         
   5   5   1         15.03         10.16         0.68 o                         
   7   5   1       1882.47       1915.47         8.65 o                         
   9   5   1        158.23        138.32         2.26 o                         
  11   5   1        585.45        557.19         4.30 o                         
  13   5   1         48.88         44.17         1.87 o                         
  15   5   1        140.44        126.11         3.54 o                         
 -16   6   1          5.83          3.01         2.68 o                         
 -14   6   1          0.00         -0.14         1.34 o                         
 -12   6   1         44.60         40.97         1.62 o                         
 -10   6   1        485.29        487.29         4.24 o                         
  -8   6   1        391.82        408.50         3.85 o                         
  -6   6   1       6979.57       6997.32        28.77 o                         
  -4   6   1        905.11        922.76         5.30 o                         
  -2   6   1       2887.59       3067.65        12.29 o                         
   0   6   1       3813.17       3849.79        15.56 o                         
   2   6   1       4293.01       4506.77        17.33 o                         
   4   6   1        719.78        632.41         4.03 o                         
   6   6   1       1268.49       1338.70         7.06 o                         
   8   6   1        586.22        553.79         4.57 o                         
  10   6   1        565.01        548.26         4.52 o                         
  12   6   1        172.90        167.81         2.70 o                         
  14   6   1        322.79        302.10         3.96 o                         
  16   6   1        126.92        107.64         4.02 o                         
 -15   7   1          0.16          0.22         1.48 o                         
 -13   7   1        124.19        130.36         2.98 o                         
 -11   7   1          6.93          3.87         1.26 o                         
  -9   7   1         22.50         20.35         1.33 o                         
  -7   7   1        137.67        128.65         2.31 o                         
  -5   7   1        692.86        654.63         4.59 o                         
  -3   7   1         27.92         29.93         0.99 o                         
  -1   7   1        295.05        242.24         2.29 o                         
   1   7   1        636.26        666.44         3.97 o                         
   3   7   1        921.28        960.00         5.27 o                         
   5   7   1       3322.79       3320.84        14.82 o                         
   7   7   1       3007.48       3016.19        15.28 o                         
   9   7   1        911.20        905.16         6.62 o                         
  11   7   1        503.95        493.58         5.01 o                         
  13   7   1         59.60         42.43         2.03 o                         
  15   7   1         55.85         42.00         2.19 o                         
 -14   8   1          0.08          2.24         1.73 o                         
 -12   8   1          9.55          5.39         1.59 o                         
 -10   8   1         24.25         23.94         1.67 o                         
  -8   8   1        213.03        218.06         4.84 o                         
  -6   8   1          0.96          2.88         0.94 o                         
  -4   8   1       2706.23       2708.18        12.65 o                         
  -2   8   1        172.02        148.25         1.93 o                         
   0   8   1        579.12        554.42         3.86 o                         
   2   8   1        103.94        121.29         1.76 o                         
   4   8   1        262.06        234.27         3.19 o                         
   6   8   1        352.24        361.44         3.76 o                         
   8   8   1        783.50        758.44         5.92 o                         
  10   8   1        471.16        465.88         4.77 o                         
  12   8   1         52.44         44.59         2.31 o                         
  14   8   1        197.66        198.50         4.50 o                         
 -13   9   1         19.32         21.98         2.08 o                         
 -11   9   1         97.58         93.98         3.06 o                         
  -9   9   1          0.39         -1.08         1.10 o                         
  -7   9   1        813.05        838.41         6.34 o                         
  -5   9   1        560.56        565.54         4.77 o                         
  -3   9   1        494.34        475.26         3.97 o                         
  -1   9   1       1330.89       1323.83         7.06 o                         
   1   9   1        141.28        142.64         2.13 o                         
   3   9   1          0.42          1.80         0.90 o                         
   5   9   1          3.28          3.26         0.96 o                         
   7   9   1          9.76          9.42         1.42 o                         
   9   9   1        146.13        146.19         2.88 o                         
  11   9   1         90.61         86.15         2.88 o                         
  13   9   1         42.21         38.18         2.33 o                         
 -12  10   1        280.06        320.23         5.08 o                         
 -10  10   1         61.81         60.13         2.49 o                         
  -8  10   1        802.36        850.91         6.73 o                         
  -6  10   1        626.47        621.35         5.39 o                         
  -4  10   1          0.01          0.10         0.94 o                         
  -2  10   1        558.80        572.10         4.64 o                         
   0  10   1        887.76        880.06         6.27 o                         
   2  10   1         55.57         60.08         1.81 o                         
   4  10   1          2.42          5.07         1.01 o                         
   6  10   1        255.08        270.42         3.51 o                         
   8  10   1         21.90         20.98         1.63 o                         
  10  10   1         65.45         67.30         2.61 o                         
  12  10   1         43.02         36.81         2.40 o                         
 -11  11   1        137.48        135.02         4.01 o                         
  -9  11   1        133.79        143.39         3.51 o                         
  -7  11   1        133.56        132.94         2.97 o                         
  -5  11   1        148.70        151.61         2.88 o                         
  -3  11   1         93.71         77.58         2.35 o                         
  -1  11   1         23.49         18.91         1.22 o                         
   1  11   1          5.84          1.48         0.92 o                         
   3  11   1         87.60         83.57         2.15 o                         
   5  11   1       1194.39       1195.55         8.25 o                         
   7  11   1        345.47        332.27         4.19 o                         
   9  11   1         15.58         13.73         1.79 o                         
  11  11   1         52.86         50.96         2.85 o                         
 -10  12   1        102.01         99.33         3.63 o                         
  -8  12   1          9.11          3.30         1.55 o                         
  -6  12   1        273.79        277.72         4.38 o                         
  -4  12   1         75.58         59.89         2.20 o                         
  -2  12   1         34.45         28.68         1.52 o                         
   0  12   1        123.26        132.42         2.82 o                         
   2  12   1        101.39         98.14         2.54 o                         
   4  12   1        738.14        752.91         6.36 o                         
   6  12   1          5.17          5.18         1.51 o                         
   8  12   1        447.20        480.98         5.97 o                         
  10  12   1         18.06         19.49         2.87 o                         
  -9  13   1         10.41          4.64         1.96 o                         
  -7  13   1         28.35         22.35         2.11 o                         
  -5  13   1         72.07         74.48         2.75 o                         
  -3  13   1        486.93        430.45         5.00 o                         
  -1  13   1          4.83          3.20         1.32 o                         
   1  13   1        558.35        512.59         5.51 o                         
   3  13   1         97.71         97.72         2.84 o                         
   5  13   1         51.06         60.02         2.53 o                         
   7  13   1        836.64        861.16         8.15 o                         
   9  13   1         10.62         15.61         2.22 o                         
  -8  14   1          3.32          2.68         2.57 o                         
  -6  14   1        461.89        502.32         6.80 o                         
  -4  14   1        112.62         96.56         3.50 o                         
  -2  14   1        225.13        268.14         4.30 o                         
   0  14   1        201.89        173.15         3.64 o                         
   2  14   1        241.52        271.91         4.30 o                         
   4  14   1        113.08        140.27         3.67 o                         
   6  14   1        122.02        148.36         5.35 o                         
   8  14   1        180.51        204.07         6.22 o                         
  -5  15   1        430.18        490.55         8.32 o                         
  -3  15   1         99.68        117.20         5.58 o                         
  -1  15   1        316.34        367.21         5.52 o                         
   1  15   1         54.04         62.52         2.88 o                         
   3  15   1          8.58         11.13         2.12 o                         
   5  15   1         43.76         41.32         2.86 o                         
 -16   0   2         10.81         16.19         2.98 o                         
 -14   0   2        160.03        159.06         4.96 o                         
 -12   0   2        605.25        645.86         6.95 o                         
 -10   0   2         11.38          9.78         1.32 o                         
  -8   0   2       1326.11       1256.17         8.24 o                         
  -6   0   2       4923.60       4822.31        25.88 o                         
  -4   0   2       3260.67       3126.97        22.32 o                         
   4   0   2      22854.14      23021.62       137.32 o                         
   6   0   2        141.09        132.84         2.01 o                         
   8   0   2       3450.56       3416.47        18.32 o                         
  10   0   2         12.04         12.42         1.38 o                         
  12   0   2       1143.95       1246.62        11.62 o                         
  14   0   2        883.02        911.85        10.50 o                         
  16   0   2        122.48        106.18         6.30 o                         
 -17   1   2          7.69          9.00         2.05 o                         
 -15   1   2        282.90        288.36         4.47 o                         
 -13   1   2        294.41        324.49         3.83 o                         
 -11   1   2         51.09         43.19         1.78 o                         
  -9   1   2       1196.59       1197.88         6.71 o                         
  -7   1   2          7.43          8.21         0.50 o                         
  -5   1   2       4852.94       4853.44        17.61 o                         
  -3   1   2         49.72         47.72         0.81 o                         
   3   1   2       1851.73       1734.72         8.13 o                         
   5   1   2       2444.33       2442.93         9.39 o                         
   7   1   2       3509.15       3481.50        12.97 o                         
   9   1   2        654.24        685.73         4.31 o                         
  11   1   2        326.34        345.57         3.64 o                         
  13   1   2        234.03        241.51         3.34 o                         
  15   1   2         45.81         56.36         2.57 o                         
  17   1   2         23.06         19.27         2.31 o                         
 -16   2   2         36.75         33.39         2.26 o                         
 -14   2   2          5.18          7.47         1.48 o                         
 -12   2   2        178.59        185.04         2.87 o                         
 -10   2   2          3.16          5.62         1.13 o                         
  -8   2   2       2035.55       2034.09         8.47 o                         
  -6   2   2       3581.29       3559.61        13.10 o                         
  -4   2   2        834.37        827.71         3.87 o                         
  -2   2   2         20.73         28.14         0.70 o                         
   0   2   2       1293.45       1347.61         9.92 o                         
   2   2   2        506.42        512.78         3.69 o                         
   4   2   2        366.96        368.75         2.35 o                         
   6   2   2       1358.35       1392.99         6.05 o                         
   8   2   2         75.41         88.73         1.43 o                         
  10   2   2         65.51         60.93         1.67 o                         
  12   2   2        712.14        700.65         5.44 o                         
  14   2   2         55.76         54.98         2.35 o                         
  16   2   2          3.15          3.97         1.65 o                         
 -15   3   2          0.05         -0.24         1.41 o                         
 -13   3   2         65.88         65.73         2.16 o                         
 -11   3   2          3.02          7.13         1.05 o                         
  -9   3   2        876.24        929.28         5.60 o                         
  -7   3   2         89.42        111.05         1.57 o                         
  -5   3   2       1153.77       1206.95         5.36 o                         
  -3   3   2       1319.39       1298.42         6.62 o                         
  -1   3   2        236.97        243.01         1.94 o                         
   1   3   2       2092.16       2130.27        10.94 o                         
   3   3   2        128.39        120.99         1.35 o                         
   5   3   2        764.03        805.72         3.91 o                         
   7   3   2        312.53        298.52         2.27 o                         
   9   3   2        153.83        184.47         2.86 o                         
  11   3   2          9.53          6.25         1.11 o                         
  13   3   2          1.81          0.58         1.24 o                         
  15   3   2          0.59         -0.42         1.48 o                         
 -16   4   2         11.10         10.91         1.75 o                         
 -14   4   2         49.36         37.60         1.91 o                         
 -12   4   2         17.31         15.72         1.21 o                         
 -10   4   2         22.80         19.99         1.21 o                         
  -8   4   2        150.84        128.65         2.01 o                         
  -6   4   2       1149.63       1163.84         5.31 o                         
  -4   4   2         11.27         15.72         0.60 o                         
  -2   4   2       3604.14       3563.89        15.34 o                         
   0   4   2        182.88        168.21         1.65 o                         
   2   4   2       1761.55       1817.95         9.30 o                         
   4   4   2         36.79         41.75         0.88 o                         
   6   4   2          4.17          7.16         0.51 o                         
   8   4   2         77.60         77.88         1.63 o                         
  10   4   2          0.05         -0.80         0.80 o                         
  12   4   2         66.16         76.64         1.91 o                         
  14   4   2         87.25         87.60         2.49 o                         
  16   4   2          0.81          0.14         1.60 o                         
 -15   5   2          8.81         13.01         1.64 o                         
 -13   5   2         56.90         47.18         1.91 o                         
 -11   5   2         24.45         24.38         1.27 o                         
  -9   5   2        489.84        532.48         4.12 o                         
  -7   5   2          2.93          0.70         0.64 o                         
  -5   5   2        987.27       1046.82         5.24 o                         
  -3   5   2       1209.61       1206.72         6.31 o                         
  -1   5   2       1163.74       1130.86         5.58 o                         
   1   5   2          5.84          4.32         0.57 o                         
   3   5   2       1862.87       1815.98         8.73 o                         
   5   5   2          4.05          3.66         0.55 o                         
   7   5   2       3166.01       3152.33        13.07 o                         
   9   5   2       1521.75       1567.38         8.38 o                         
  11   5   2        106.71        107.46         2.14 o                         
  13   5   2        295.76        300.30         3.72 o                         
  15   5   2         33.25         27.72         1.80 o                         
 -14   6   2         64.28         67.96         2.47 o                         
 -12   6   2        210.04        212.76         2.91 o                         
 -10   6   2        351.49        377.66         3.75 o                         
  -8   6   2        448.19        441.98         4.14 o                         
  -6   6   2        951.33        965.08         5.64 o                         
  -4   6   2        426.52        424.24         3.32 o                         
  -2   6   2        150.40        133.76         1.54 o                         
   0   6   2        259.61        250.41         2.16 o                         
   2   6   2         10.24          8.28         0.66 o                         
   4   6   2        845.78        839.66         4.87 o                         
   6   6   2         56.74         41.19         1.27 o                         
   8   6   2          4.47          0.30         0.94 o                         
  10   6   2        206.79        198.25         2.81 o                         
  12   6   2       1270.94       1264.37         7.34 o                         
  14   6   2         53.96         58.82         2.11 o                         
 -15   7   2         27.75         23.18         1.91 o                         
 -13   7   2        142.38        142.03         3.37 o                         
 -11   7   2        174.71        187.75         4.06 o                         
  -9   7   2        318.60        331.22         3.82 o                         
  -7   7   2        580.72        578.97         4.77 o                         
  -5   7   2       1308.81       1301.54         7.31 o                         
  -3   7   2        432.53        393.31         2.98 o                         
  -1   7   2        761.15        769.73         4.46 o                         
   1   7   2       2169.32       2056.22         8.92 o                         
   3   7   2          0.01         -0.08         0.55 o                         
   5   7   2        935.05        972.92         5.75 o                         
   7   7   2        639.66        610.43         4.83 o                         
   9   7   2         81.46         71.63         2.12 o                         
  11   7   2        270.55        263.96         3.62 o                         
  13   7   2          0.16          2.86         1.44 o                         
  15   7   2         64.37         57.78         2.52 o                         
 -14   8   2          1.75          2.30         1.79 o                         
 -12   8   2        476.91        508.22         5.97 o                         
 -10   8   2          1.26         -1.32         1.32 o                         
  -8   8   2        152.82        135.97         2.78 o                         
  -6   8   2       1014.48        994.63         6.68 o                         
  -4   8   2        357.76        340.32         3.15 o                         
  -2   8   2        984.37        978.23         5.50 o                         
   0   8   2        191.50        172.03         2.09 o                         
   2   8   2         56.08         65.12         1.41 o                         
   4   8   2       2552.00       2500.14        11.86 o                         
   6   8   2        248.35        252.21         3.17 o                         
   8   8   2       1960.29       1997.61        11.48 o                         
  10   8   2          3.03         -1.12         1.17 o                         
  12   8   2         23.15         24.64         1.94 o                         
  14   8   2         13.74         16.92         2.11 o                         
 -13   9   2          0.09          2.74         1.92 o                         
 -11   9   2        333.43        346.28         4.95 o                         
  -9   9   2        887.49        889.65         6.96 o                         
  -7   9   2        595.20        615.71         5.36 o                         
  -5   9   2       1680.83       1676.78         9.85 o                         
  -3   9   2        194.47        192.97         2.60 o                         
  -1   9   2         61.61         51.18         1.43 o                         
   1   9   2         24.89         23.38         1.16 o                         
   3   9   2       1132.75       1113.57         6.90 o                         
   5   9   2       2811.91       2830.43        14.75 o                         
   7   9   2        148.80        155.78         3.17 o                         
   9   9   2        413.60        424.42         5.22 o                         
  11   9   2        414.39        429.30         5.47 o                         
  13   9   2          6.94          7.03         1.63 o                         
 -12  10   2        121.92        108.44         4.76 o                         
 -10  10   2          1.72          0.21         1.52 o                         
  -8  10   2       1461.94       1469.68        10.32 o                         
  -6  10   2          0.02         -1.07         1.07 o                         
  -4  10   2       2165.02       2205.18        12.30 o                         
  -2  10   2       1894.59       1904.02        10.36 o                         
   0  10   2       3077.64       3086.12        15.81 o                         
   2  10   2        434.20        441.35         4.10 o                         
   4  10   2        494.77        492.27         4.64 o                         
   6  10   2        306.51        316.97         3.82 o                         
   8  10   2          0.00         -0.57         1.13 o                         
  10  10   2        126.76        141.59         3.51 o                         
  12  10   2         89.09         77.05         2.97 o                         
 -11  11   2         24.06         25.03         2.36 o                         
  -9  11   2        516.73        527.38         6.09 o                         
  -7  11   2        209.07        218.62         3.67 o                         
  -5  11   2       1220.56       1177.73         8.19 o                         
  -3  11   2       1579.85       1635.28         9.63 o                         
  -1  11   2       1909.07       1804.02        10.22 o                         
   1  11   2       1216.14       1227.03         7.83 o                         
   3  11   2        762.47        741.42         5.74 o                         
   5  11   2         10.64         11.93         1.69 o                         
   7  11   2        104.84        120.56         2.98 o                         
   9  11   2        168.19        159.27         3.67 o                         
  11  11   2         11.30         13.96         1.86 o                         
 -10  12   2        517.83        525.51         6.96 o                         
  -8  12   2        296.65        288.16         4.68 o                         
  -6  12   2         64.04         57.34         2.44 o                         
  -4  12   2          4.78          2.48         1.26 o                         
  -2  12   2         36.57         32.03         1.56 o                         
   0  12   2          2.61          2.85         1.08 o                         
   2  12   2        144.29        137.47         2.72 o                         
   4  12   2          0.48          0.24         1.13 o                         
   6  12   2          2.61          2.24         1.44 o                         
   8  12   2          0.27          1.40         1.44 o                         
  10  12   2          8.47          2.57         2.93 o                         
  -9  13   2        124.75        115.61         3.90 o                         
  -7  13   2        116.16        112.08         3.80 o                         
  -5  13   2         35.66         35.14         2.08 o                         
  -3  13   2          0.04         -0.22         1.32 o                         
  -1  13   2         97.75         92.08         3.19 o                         
   1  13   2        133.85        137.58         3.08 o                         
   3  13   2         14.24         13.27         1.56 o                         
   5  13   2         20.35         23.38         1.86 o                         
   7  13   2        163.91        177.49         3.90 o                         
   9  13   2        297.32        319.54         5.57 o                         
  -6  14   2         30.36         19.06         2.25 o                         
  -4  14   2        135.89        137.79         4.27 o                         
  -2  14   2         74.83         78.88         2.65 o                         
   0  14   2          1.49          0.00         1.26 o                         
   2  14   2          0.31         -0.11         1.32 o                         
   4  14   2          9.47         16.92         1.83 o                         
   6  14   2          0.78          1.95         1.74 o                         
  -3  15   2         12.00          5.31         1.96 o                         
  -1  15   2          1.04         -1.38         1.55 o                         
   1  15   2          6.91          9.33         1.83 o                         
   3  15   2        277.03        314.72         5.97 o                         
 -15   1   3        497.72        492.48         6.09 o                         
 -13   1   3        460.93        488.64         4.73 o                         
 -11   1   3        869.18        901.89         6.09 o                         
  -9   1   3       1065.07       1100.99         6.49 o                         
  -7   1   3        266.61        300.11         2.24 o                         
  -5   1   3       3297.26       3421.91        15.69 o                         
  -3   1   3       1156.62       1195.28         8.43 o                         
   5   1   3       2564.29       2507.82        11.83 o                         
   7   1   3          5.66          8.43         0.56 o                         
   9   1   3         33.27         26.76         1.37 o                         
  11   1   3         60.47         67.20         2.36 o                         
  13   1   3         77.16         75.07         2.17 o                         
  15   1   3         30.05         30.52         2.39 o                         
 -16   2   3         26.56         20.06         2.18 o                         
 -14   2   3         63.21         70.36         2.52 o                         
 -12   2   3        911.48        916.59         6.44 o                         
 -10   2   3        436.94        444.24         3.94 o                         
  -8   2   3          0.45         -0.55         0.55 o                         
  -6   2   3        846.22        844.58         4.79 o                         
  -4   2   3        752.85        837.35         5.25 o                         
  -2   2   3       6594.79       6955.51        92.30 o                         
   4   2   3       1126.40       1169.12         6.75 o                         
   6   2   3        656.72        618.34         3.79 o                         
   8   2   3       1390.13       1407.06         6.77 o                         
  10   2   3        662.31        708.86         5.05 o                         
  12   2   3        142.19        151.89         2.66 o                         
  14   2   3        129.12        144.87         3.31 o                         
  16   2   3          1.96          1.49         1.75 o                         
 -15   3   3         45.57         45.51         2.41 o                         
 -13   3   3        121.54        123.58         2.69 o                         
 -11   3   3          0.00          0.32         0.92 o                         
  -9   3   3        341.82        346.25         3.32 o                         
  -7   3   3       3019.12       3053.68        11.41 o                         
  -5   3   3        134.62        141.25         1.65 o                         
  -3   3   3       1304.60       1365.57         7.31 o                         
  -1   3   3       8759.89       9342.07        56.19 o                         
   1   3   3       1755.64       1894.64        19.65 o                         
   3   3   3        172.97        158.70         2.08 o                         
   5   3   3       5723.37       5779.62        28.73 o                         
   7   3   3        154.54        149.88         2.01 o                         
   9   3   3        176.43        188.85         2.33 o                         
  11   3   3          0.11          0.81         0.90 o                         
  13   3   3         60.01         64.61         2.09 o                         
  15   3   3          8.75          5.83         1.75 o                         
 -16   4   3         11.93          9.77         1.72 o                         
 -14   4   3        799.77        826.84         6.61 o                         
 -12   4   3         64.80         63.63         1.80 o                         
 -10   4   3        342.61        328.81         3.17 o                         
  -8   4   3       3260.38       3405.36        14.54 o                         
  -6   4   3       2287.51       2335.30         9.34 o                         
  -4   4   3       1773.90       1990.06         9.91 o                         
  -2   4   3        208.48        280.09         2.46 o                         
   0   4   3        958.57       1113.64         7.42 o                         
   2   4   3       3983.56       4267.68        22.72 o                         
   4   4   3        285.73        346.90         3.06 o                         
   6   4   3       8965.29       9002.68        78.15 o                         
   8   4   3        119.64        105.23         1.59 o                         
  10   4   3         33.90         41.09         1.36 o                         
  12   4   3        759.75        767.13         5.16 o                         
  14   4   3         10.60          9.74         1.46 o                         
  16   4   3          2.55         -0.10         1.57 o                         
 -15   5   3         33.24         39.12         2.17 o                         
 -13   5   3         37.35         30.49         1.91 o                         
 -11   5   3         48.41         46.08         1.53 o                         
  -9   5   3        310.67        296.44         3.12 o                         
  -7   5   3       2512.72       2587.81        12.51 o                         
  -5   5   3        574.71        574.60         4.72 o                         
  -3   5   3       1063.40       1163.05         6.79 o                         
  -1   5   3       3968.82       3867.08        18.56 o                         
   1   5   3       1516.33       1623.07         8.19 o                         
   3   5   3         39.48         47.10         1.26 o                         
   5   5   3       2306.28       2141.64        38.72 o                         
   7   5   3          0.35          1.20         0.70 o                         
   9   5   3         25.71         28.53         1.12 o                         
  11   5   3         58.55         64.40         1.78 o                         
  13   5   3        117.82        119.53         2.65 o                         
  15   5   3         14.67         11.22         1.59 o                         
 -14   6   3         62.43         63.67         2.28 o                         
 -12   6   3        462.41        482.56         4.56 o                         
 -10   6   3         40.67         37.14         1.57 o                         
  -8   6   3        231.65        224.90         2.94 o                         
  -6   6   3        124.33        133.98         2.51 o                         
  -4   6   3         52.95         58.96         1.50 o                         
  -2   6   3       3910.24       3993.39        16.88 o                         
   0   6   3        516.66        577.69         4.22 o                         
   2   6   3       2061.80       2118.62        10.09 o                         
   4   6   3          6.12          8.32         1.12 o                         
   6   6   3         56.99         52.05         1.40 o                         
   8   6   3         14.49         13.17         1.17 o                         
  10   6   3         98.65         96.65         2.20 o                         
  12   6   3        409.81        436.04         4.03 o                         
  14   6   3         19.20         21.13         1.63 o                         
 -13   7   3        187.75        197.47         3.93 o                         
 -11   7   3         24.29         25.40         1.59 o                         
  -9   7   3         30.36         26.50         1.53 o                         
  -7   7   3          0.16          2.58         0.94 o                         
  -5   7   3          5.20          1.86         0.81 o                         
  -3   7   3         78.77         84.80         1.56 o                         
  -1   7   3       1424.19       1417.61         7.21 o                         
   1   7   3         47.98         54.70         1.19 o                         
   3   7   3        359.86        355.92         2.93 o                         
   5   7   3        193.65        192.20         2.42 o                         
   7   7   3         38.35         36.19         1.49 o                         
   9   7   3         13.06         10.66         1.26 o                         
  11   7   3         23.33         22.41         1.47 o                         
  13   7   3          2.88          1.79         1.68 o                         
 -14   8   3        109.53        110.73         3.59 o                         
 -12   8   3        558.98        578.34         6.72 o                         
 -10   8   3          0.12         -0.93         1.22 o                         
  -8   8   3        546.64        540.18         4.88 o                         
  -6   8   3         12.70          8.76         1.01 o                         
  -4   8   3          1.42          0.65         0.92 o                         
  -2   8   3          9.34          5.20         0.73 o                         
   0   8   3       1268.94       1241.77         6.73 o                         
   2   8   3         39.16         32.92         1.10 o                         
   4   8   3       1058.88       1065.58         6.22 o                         
   6   8   3        589.95        567.14         4.77 o                         
   8   8   3        110.54        113.91         2.83 o                         
  10   8   3       1230.67       1228.14         8.47 o                         
  12   8   3         98.07        103.48         4.30 o                         
  14   8   3        437.86        431.35         5.97 o                         
 -13   9   3        207.78        199.30         4.47 o                         
 -11   9   3         13.45         10.22         1.72 o                         
  -9   9   3        835.67        856.55         6.80 o                         
  -7   9   3        182.76        192.62         3.00 o                         
  -5   9   3        358.52        333.73         3.66 o                         
  -3   9   3          7.45         10.89         1.19 o                         
  -1   9   3        700.45        664.44         4.61 o                         
   1   9   3          9.81          8.82         0.88 o                         
   3   9   3         12.73          8.39         1.01 o                         
   5   9   3        913.03        912.56         6.42 o                         
   7   9   3        967.85        965.69         6.96 o                         
   9   9   3        223.92        228.21         3.51 o                         
  11   9   3        577.46        608.34         6.40 o                         
  13   9   3        110.08        110.12         3.66 o                         
 -12  10   3         33.67         33.81         2.56 o                         
 -10  10   3         21.88         20.49         2.12 o                         
  -8  10   3        199.43        196.34         3.44 o                         
  -6  10   3        356.05        356.62         4.10 o                         
  -4  10   3          3.10          3.74         0.96 o                         
  -2  10   3        489.03        478.48         4.24 o                         
   0  10   3         11.92         11.27         1.17 o                         
   2  10   3       1882.17       1824.17        10.01 o                         
   4  10   3          0.46         -0.46         1.01 o                         
   6  10   3       3113.54       3118.87        16.44 o                         
   8  10   3        287.72        288.48         3.88 o                         
  10  10   3        553.09        569.32         6.32 o                         
  12  10   3          0.62          3.28         1.73 o                         
 -11  11   3          7.26          3.99         1.92 o                         
  -9  11   3         19.57         10.64         1.79 o                         
  -7  11   3        459.32        449.03         5.18 o                         
  -5  11   3        420.57        383.24         4.39 o                         
  -3  11   3        137.11        130.66         2.74 o                         
  -1  11   3         26.42         32.63         1.52 o                         
   1  11   3       1126.08       1127.53         7.34 o                         
   3  11   3        800.64        749.56         6.05 o                         
   5  11   3          9.35          5.83         1.33 o                         
   7  11   3        184.89        167.73         3.30 o                         
   9  11   3        212.78        205.98         4.31 o                         
  11  11   3        122.63        108.54         3.55 o                         
 -10  12   3        148.64        152.11         4.38 o                         
  -8  12   3        326.57        329.83         4.91 o                         
  -6  12   3         66.99         66.89         2.57 o                         
  -4  12   3          0.43         -1.14         1.14 o                         
  -2  12   3       1161.75       1181.59         7.91 o                         
   0  12   3         29.77         23.15         1.69 o                         
   2  12   3        953.37        956.67         6.93 o                         
   4  12   3         16.15         15.00         1.56 o                         
   6  12   3         42.16         37.66         2.58 o                         
   8  12   3          0.31          0.31         1.47 o                         
  10  12   3        299.29        315.04         5.57 o                         
  -7  13   3         16.22         14.28         1.91 o                         
  -5  13   3        242.68        264.18         4.51 o                         
  -3  13   3        290.71        262.79         5.11 o                         
  -1  13   3        194.40        183.13         3.48 o                         
   1  13   3         74.10         61.87         2.18 o                         
   3  13   3         14.60         19.80         2.35 o                         
   5  13   3        340.28        351.16         5.20 o                         
   7  13   3         80.65         82.83         3.31 o                         
  -6  14   3          2.27          0.36         2.00 o                         
  -4  14   3          2.59          0.55         1.55 o                         
  -2  14   3        166.58        167.23         3.60 o                         
   0  14   3        258.63        228.86         3.82 o                         
   2  14   3        107.22        103.18         3.86 o                         
   4  14   3        128.95        110.83         3.41 o                         
   6  14   3         41.52         40.37         2.60 o                         
  -3  15   3         19.56         20.53         2.25 o                         
  -1  15   3        145.00        153.95         4.31 o                         
   1  15   3         53.74         55.17         2.66 o                         
   3  15   3         57.82         56.75         2.94 o                         
 -16   0   4        104.38        111.29         5.19 o                         
 -14   0   4        749.32        768.72        10.42 o                         
 -12   0   4          6.89          8.54         1.78 o                         
 -10   0   4        331.73        348.60         4.52 o                         
  -8   0   4        605.81        533.92         5.94 o                         
  -6   0   4        643.92        718.27         5.93 o                         
   6   0   4       7330.52       7578.99        49.28 o                         
   8   0   4         29.39         23.59         1.62 o                         
  10   0   4        113.44        154.43        10.06 o                         
  12   0   4        342.85        337.23         6.08 o                         
  14   0   4         53.68         49.25         3.33 o                         
  16   0   4          2.92          4.32         2.58 o                         
 -15   1   4          4.86          3.73         1.70 o                         
 -13   1   4        183.02        200.03         3.26 o                         
 -11   1   4         58.10         57.88         1.82 o                         
  -9   1   4         14.47         14.82         1.01 o                         
  -7   1   4        399.61        406.71         3.69 o                         
  -5   1   4        553.78        623.13         3.95 o                         
   5   1   4        288.60        286.83         6.95 o                         
   7   1   4        112.94        100.20         1.56 o                         
   9   1   4         30.00         28.85         1.28 o                         
  11   1   4        127.21        126.02         2.88 o                         
  13   1   4        287.19        278.62         3.75 o                         
  15   1   4         57.61         57.66         2.61 o                         
 -16   2   4         21.15         18.09         2.01 o                         
 -14   2   4        224.18        233.06         3.97 o                         
 -12   2   4         28.15         27.41         1.52 o                         
 -10   2   4         17.51         24.62         1.24 o                         
  -8   2   4        873.45        910.71         5.89 o                         
  -6   2   4        492.07        585.41         3.90 o                         
  -4   2   4         28.79         19.42         1.50 o                         
   6   2   4          6.51          6.95         0.66 o                         
   8   2   4          1.54          0.62         0.92 o                         
  10   2   4       1001.03        976.41         6.14 o                         
  12   2   4         54.57         54.32         1.86 o                         
  14   2   4        225.53        214.24         3.64 o                         
 -15   3   4          7.00          5.49         1.67 o                         
 -13   3   4         31.34         31.36         1.58 o                         
 -11   3   4         23.34         24.39         1.27 o                         
  -9   3   4         52.91         54.92         1.43 o                         
  -7   3   4        683.04        663.75         4.42 o                         
  -5   3   4        470.48        499.10         3.98 o                         
  -3   3   4         13.12         19.20         1.15 o                         
   5   3   4       1065.44       1084.36         6.35 o                         
   7   3   4       3142.69       3337.58        15.94 o                         
   9   3   4        195.26        190.43         2.59 o                         
  11   3   4        995.43       1012.95         6.63 o                         
  13   3   4         10.34          6.35         1.24 o                         
  15   3   4        393.44        379.01         7.24 o                         
 -14   4   4         12.03         10.97         1.59 o                         
 -12   4   4          7.44          7.64         1.10 o                         
 -10   4   4         19.39         24.70         1.25 o                         
  -8   4   4         98.89         96.76         1.71 o                         
  -6   4   4         59.74         63.12         1.65 o                         
  -4   4   4        557.53        556.80         3.96 o                         
  -2   4   4        242.42        266.37         3.47 o                         
   0   4   4        246.35        268.47         4.91 o                         
   2   4   4       1425.09       1522.62        14.70 o                         
   4   4   4          1.44          1.13         0.75 o                         
   6   4   4        432.56        432.52         3.69 o                         
   8   4   4         84.68         76.95         1.88 o                         
  10   4   4         89.04         86.63         1.82 o                         
  12   4   4         41.08         38.31         1.55 o                         
  14   4   4          7.81          8.18         1.39 o                         
 -15   5   4        297.35        308.40         4.40 o                         
 -13   5   4        163.89        174.13         3.10 o                         
 -11   5   4         74.60         73.69         2.13 o                         
  -9   5   4        127.05        125.96         2.08 o                         
  -7   5   4         71.37         69.86         1.77 o                         
  -5   5   4        367.40        383.57         3.52 o                         
  -3   5   4        258.13        296.47         2.74 o                         
  -1   5   4         63.65         50.81         1.42 o                         
   1   5   4        438.02        397.99         4.16 o                         
   3   5   4       1714.44       1784.83        10.17 o                         
   5   5   4          1.50          0.96         0.69 o                         
   7   5   4       1452.09       1486.41         8.92 o                         
   9   5   4         91.19         96.98         1.90 o                         
  11   5   4        446.74        451.03         3.77 o                         
  13   5   4         52.34         56.09         2.03 o                         
  15   5   4        197.83        172.13         3.70 o                         
 -14   6   4        946.35        954.33         7.13 o                         
 -12   6   4         70.63         67.86         2.56 o                         
 -10   6   4        778.95        756.92         5.48 o                         
  -8   6   4        497.00        485.53         4.32 o                         
  -6   6   4        913.48        840.70         6.02 o                         
  -4   6   4          0.56         -0.83         0.83 o                         
  -2   6   4          9.16          6.32         0.66 o                         
   0   6   4         18.20         16.66         1.13 o                         
   2   6   4        342.39        371.92         3.27 o                         
   4   6   4       1829.83       1889.38         9.95 o                         
   6   6   4        412.19        406.57         3.81 o                         
   8   6   4         44.85         46.62         1.65 o                         
  10   6   4         92.56         82.36         2.47 o                         
  12   6   4         60.95         57.22         2.04 o                         
  14   6   4          0.01         -0.47         1.43 o                         
 -13   7   4         11.45         11.53         1.75 o                         
 -11   7   4       1084.97       1076.81         7.41 o                         
  -9   7   4        548.62        570.28         5.17 o                         
  -7   7   4        484.25        456.37         4.20 o                         
  -5   7   4        725.76        719.59         5.54 o                         
  -3   7   4       4410.00       4225.90        19.83 o                         
  -1   7   4       6476.32       6513.84        27.86 o                         
   1   7   4        627.08        583.75         4.48 o                         
   3   7   4         76.13         80.42         1.82 o                         
   5   7   4        898.04        893.31         5.68 o                         
   7   7   4         13.64         13.11         1.10 o                         
   9   7   4         37.58         36.47         1.62 o                         
  11   7   4         21.92         19.11         1.52 o                         
  13   7   4         88.68         80.91         2.65 o                         
 -12   8   4         24.49         35.80         2.11 o                         
 -10   8   4       1125.45       1102.93         7.93 o                         
  -8   8   4        349.30        329.69         4.60 o                         
  -6   8   4       2003.69       1978.47        11.07 o                         
  -4   8   4          1.59          4.06         0.85 o                         
  -2   8   4       2568.71       2537.72        12.45 o                         
   0   8   4        396.08        426.72         4.25 o                         
   2   8   4       1529.33       1523.33         8.29 o                         
   4   8   4        386.14        379.35         3.85 o                         
   6   8   4         43.16         43.31         1.57 o                         
   8   8   4          0.31         -0.96         0.96 o                         
  10   8   4        506.98        516.05         5.04 o                         
  12   8   4         68.29         65.85         3.46 o                         
 -11   9   4        195.57        174.83         3.81 o                         
  -9   9   4        111.72        108.20         2.98 o                         
  -7   9   4       2998.29       2971.04        15.69 o                         
  -5   9   4        616.44        605.01         5.08 o                         
  -3   9   4       1055.26       1031.39         7.20 o                         
  -1   9   4          0.98         -0.81         0.81 o                         
   1   9   4        840.69        831.35         5.89 o                         
   3   9   4       1255.88       1297.31         8.98 o                         
   5   9   4         16.92         19.12         1.28 o                         
   7   9   4        755.03        783.88         6.43 o                         
   9   9   4         47.02         53.00         1.96 o                         
  11   9   4         46.39         51.06         2.46 o                         
 -10  10   4          4.25          4.65         1.64 o                         
  -8  10   4          3.86          0.88         1.32 o                         
  -6  10   4          1.81         -2.38         2.38 o                         
  -4  10   4        119.78        117.34         3.01 o                         
  -2  10   4        213.56        199.03         3.00 o                         
   0  10   4        870.24        885.24         5.79 o                         
   2  10   4       1088.63       1074.48         7.28 o                         
   4  10   4         84.32         88.10         3.48 o                         
   6  10   4       1716.25       1719.74        10.48 o                         
   8  10   4          0.57          0.29         1.20 o                         
  10  10   4        157.93        145.07         4.53 o                         
  -9  11   4          0.18         -1.40         1.40 o                         
  -7  11   4         90.05         86.44         2.94 o                         
  -5  11   4         12.39         14.34         1.30 o                         
  -3  11   4          2.85         -0.41         1.04 o                         
  -1  11   4        120.97        131.14         2.52 o                         
   1  11   4        346.79        337.73         3.67 o                         
   3  11   4         83.46         82.54         2.20 o                         
   5  11   4        122.50        127.96         2.79 o                         
   7  11   4         46.92         46.76         2.11 o                         
   9  11   4         50.21         48.76         2.35 o                         
  -8  12   4        108.63        108.61         3.28 o                         
  -6  12   4          2.41          2.77         1.44 o                         
  -4  12   4         66.85         69.24         2.35 o                         
  -2  12   4         62.37         59.11         2.78 o                         
   0  12   4         14.08         12.40         1.24 o                         
   2  12   4        393.20        408.81         4.34 o                         
   4  12   4        114.99        109.98         3.06 o                         
   6  12   4         99.75        113.88         3.20 o                         
   8  12   4          2.28          2.76         2.25 o                         
  -7  13   4        207.41        239.61         4.88 o                         
  -5  13   4          1.58          3.21         1.47 o                         
  -3  13   4        303.81        331.42         4.77 o                         
  -1  13   4         33.44         28.62         1.74 o                         
   1  13   4         22.38         23.11         1.59 o                         
   3  13   4         40.62         43.17         2.22 o                         
   5  13   4          0.20          1.17         1.44 o                         
   7  13   4          0.01          0.88         1.59 o                         
  -4  14   4         17.33         11.48         1.88 o                         
  -2  14   4         17.34          7.17         1.65 o                         
   0  14   4         35.34         35.60         2.05 o                         
   2  14   4          2.32          2.56         1.45 o                         
   4  14   4        239.99        246.01         4.55 o                         
 -15   1   5         53.09         46.58         2.57 o                         
 -13   1   5        157.45        147.90         3.13 o                         
 -11   1   5        201.15        202.88         3.42 o                         
  -9   1   5         41.73         43.96         1.88 o                         
  -7   1   5        864.92        829.44         5.46 o                         
   7   1   5         92.18        100.99         3.34 o                         
   9   1   5          4.46         11.91         2.98 o                         
  11   1   5        189.57        183.61         9.92 o                         
 -14   2   5        125.31        128.32         3.31 o                         
 -12   2   5        387.32        382.84         4.07 o                         
 -10   2   5        591.88        582.21         5.78 o                         
  -8   2   5       1249.32       1236.58         8.38 o                         
  -6   2   5         42.54         26.83         1.41 o                         
   8   2   5        201.10        211.54         5.93 o                         
  10   2   5        668.48        707.64        16.87 o                         
  12   2   5          0.10         -1.98         2.81 o                         
  14   2   5        159.66        129.02        13.89 o                         
 -15   3   5          2.78          4.87         1.54 o                         
 -13   3   5         37.39         40.70         1.86 o                         
 -11   3   5          0.23          0.57         0.98 o                         
  -9   3   5         16.63         12.33         1.21 o                         
  -7   3   5        429.64        412.34         4.45 o                         
  -5   3   5       2513.00       2366.56        18.48 o                         
   7   3   5        423.65        428.30         8.05 o                         
   9   3   5        108.47         98.58         4.43 o                         
  11   3   5         79.51         71.54         6.45 o                         
  13   3   5        378.64        360.41        10.86 o                         
 -14   4   5         35.81         34.26         1.91 o                         
 -12   4   5         60.35         54.27         1.91 o                         
 -10   4   5        408.47        398.62         4.33 o                         
  -8   4   5        473.60        452.63         4.38 o                         
  -6   4   5        531.98        531.41         5.31 o                         
  -4   4   5         10.52         14.52         1.33 o                         
   6   4   5        168.73        187.34         5.23 o                         
   8   4   5          4.72          3.31         1.72 o                         
  10   4   5        231.88        234.57        12.90 o                         
  12   4   5         12.82         22.01         3.51 o                         
  14   4   5         14.65          8.93         4.96 o                         
 -13   5   5        270.61        271.02         3.85 o                         
 -11   5   5         13.30         10.99         1.26 o                         
  -9   5   5         38.64         46.83         1.82 o                         
  -7   5   5        223.08        234.38         3.82 o                         
  -5   5   5         15.73          8.69         1.13 o                         
  -3   5   5       2046.63       1944.35        12.83 o                         
  -1   5   5        475.56        505.65         8.05 o                         
   1   5   5        801.07        758.25        14.89 o                         
   3   5   5        307.33        310.80         6.95 o                         
   5   5   5          0.10          0.37         1.27 o                         
   7   5   5        505.09        523.46         9.26 o                         
   9   5   5         15.16         18.30         2.54 o                         
  11   5   5         45.46         41.08         2.83 o                         
  13   5   5        113.88         98.94         5.93 o                         
 -12   6   5          0.17          0.45         1.29 o                         
 -10   6   5         12.36         12.17         1.33 o                         
  -8   6   5         67.15         63.65         2.17 o                         
  -6   6   5         31.77         34.07         1.79 o                         
  -4   6   5       1019.50       1048.87         8.50 o                         
  -2   6   5        187.50        181.74         3.11 o                         
   0   6   5       2243.60       2340.96        16.60 o                         
   2   6   5        136.08        139.94         3.08 o                         
   4   6   5          0.40          2.44         1.07 o                         
   6   6   5        546.53        551.58         8.20 o                         
   8   6   5         97.63         92.87         3.84 o                         
  10   6   5         29.15         29.26         2.87 o                         
  12   6   5         89.25         83.47         5.61 o                         
 -13   7   5          3.25          2.51         1.62 o                         
 -11   7   5        155.64        149.43         3.27 o                         
  -9   7   5        439.08        429.64         4.86 o                         
  -7   7   5       1051.79       1024.02        11.17 o                         
  -5   7   5       1698.47       1631.29        12.37 o                         
  -3   7   5       1458.16       1370.86        11.64 o                         
  -1   7   5       1362.63       1267.02        14.13 o                         
   1   7   5       1934.16       1836.23        15.63 o                         
   3   7   5          2.17          3.53         1.30 o                         
   5   7   5       1473.17       1460.55        15.66 o                         
   7   7   5         43.65         41.19         2.93 o                         
   9   7   5        555.30        546.85        10.86 o                         
  11   7   5         62.14         69.16         3.58 o                         
  13   7   5        225.03        221.60        14.39 o                         
 -12   8   5        192.48        183.29         4.04 o                         
 -10   8   5          4.68          1.44         1.42 o                         
  -8   8   5        272.71        260.27         3.90 o                         
  -6   8   5        180.99        205.01         3.96 o                         
  -4   8   5         16.09         15.40         1.65 o                         
  -2   8   5        362.53        387.28         5.82 o                         
   0   8   5       1266.69       1295.47        11.17 o                         
   2   8   5         46.71         39.90         2.58 o                         
   4   8   5       2548.33       2547.10        24.25 o                         
   6   8   5         90.08        101.94         4.84 o                         
   8   8   5       2232.22       2185.10        28.25 o                         
  10   8   5         30.14         30.43         3.20 o                         
  12   8   5        650.01        638.92        13.67 o                         
 -11   9   5         91.30         77.94         3.70 o                         
  -9   9   5          7.53          9.02         1.55 o                         
  -7   9   5        507.26        474.38         5.34 o                         
  -5   9   5        352.08        358.11         5.54 o                         
  -3   9   5         80.09         60.32         3.44 o                         
  -1   9   5          0.74         -0.50         1.49 o                         
   1   9   5        778.43        748.35         7.97 o                         
   3   9   5         36.47         37.13         3.02 o                         
   5   9   5       1253.39       1212.65        14.51 o                         
   7   9   5         28.47         26.57         2.70 o                         
   9   9   5        878.97        850.54        10.66 o                         
  11   9   5         18.79         17.37         3.37 o                         
 -10  10   5          8.02          6.81         2.08 o                         
  -8  10   5         21.93         18.35         2.08 o                         
  -6  10   5          0.02         -0.37         1.53 o                         
  -4  10   5          4.25          2.98         2.34 o                         
  -2  10   5        136.83        139.54         4.20 o                         
   0  10   5        100.48         94.88         3.26 o                         
   2  10   5         74.97         69.84         3.11 o                         
   4  10   5        574.50        551.07         7.18 o                         
   6  10   5         60.95         55.69         2.82 o                         
   8  10   5        196.16        184.58         5.32 o                         
  10  10   5          1.75         -0.74         2.48 o                         
  -9  11   5          7.86          2.22         2.10 o                         
  -7  11   5         25.00         23.07         2.42 o                         
  -5  11   5         51.87         54.81         3.00 o                         
  -3  11   5        261.84        259.72         4.96 o                         
  -1  11   5        171.54        164.37         3.83 o                         
   1  11   5          4.92          2.77         1.52 o                         
   3  11   5          0.01         -1.12         1.65 o                         
   5  11   5          0.00         -1.78         1.78 o                         
   7  11   5          5.88          7.24         2.32 o                         
   9  11   5         55.62         44.83         3.47 o                         
  -8  12   5        136.29        121.85         5.05 o                         
  -6  12   5         19.05         20.48         2.70 o                         
  -4  12   5        310.84        320.73         6.69 o                         
  -2  12   5         10.09          8.22         2.44 o                         
   0  12   5        476.54        503.26         9.32 o                         
   2  12   5         18.30         23.82         3.15 o                         
   4  12   5         56.49         52.66         3.20 o                         
   6  12   5         89.10         87.20         4.08 o                         
  -5  13   5        600.86        608.84         9.67 o                         
  -3  13   5         25.96         32.99         3.08 o                         
  -1  13   5        545.70        599.58        13.04 o                         
   1  13   5          0.77          2.65         1.84 o                         
   3  13   5          4.59          7.98         3.31 o                         
   5  13   5          4.84          9.06         2.58 o                         
   0  14   5        291.88        300.42         6.38 o                         
                                                                                
